# Supplementary material for: Malignant peritoneal mesothelioma interactome with 417 novel protein–protein interactions
Source: BJC Rep. 2024 May 24;2:42. doi: 10.1038/s44276-024-00062-w (PMC11524009; doi:10.1038/s44276-024-00062-w)
Supplement: Supplementary file 1 — Supplementary-Data-Files [file 44276_2024_62_MOESM1_ESM.xlsx]

## Sheet: Title Page
Supplementary Data Files
Malignant Peritoneal Mesothelioma Interactome with 417 Novel Protein-Protein Interactions
Authors:
Kalyani B. Karunakaran1 and Madhavi K. Ganapathiraju2,3*
Affiliations:
1Supercomputer Education and Research Centre, Indian Institute of Science, Bengaluru, 560012, India
2Department of Biomedical Informatics, School of Medicine,
Intelligent Systems Program, School of Computing and Information,
University of Pittsburgh, Pittsburgh, PA, USA
3Carnegie Mellon University Qatar, Doha, Qatar
*Correspondence to: Kalyani B. Karunakaran (kalyanithepebble@gmail.com) and Madhavi K. Ganapathiraju (madhavi@pitt.edu)
This file contains:
o Supplementary Data Files 1-12

## Sheet: Supplementary Data File 1
Supplementary Data File 1. List of MPeM genes and their alterations, along with details of their source publications
MPeM-associated gene	Reported gene alterations	Source publication titles	Source publication links
ADAM3A	Copy number loss	Genomic copy number alterations in 33 malignant peritoneal mesothelioma analyzed by comparative genomic hybridization array	https://www.sciencedirect.com/science/article/abs/pii/S0046817716300648
ALK	Gene rearrangement	Identification of ALK Rearrangements in Malignant Peritoneal Mesothelioma	https://jamanetwork.com/journals/jamaoncology/fullarticle/2653897
AR	Deletion	Genome-based Mutational Analysis by Next Generation Sequencing in Patients with Malignant Pleural and Peritoneal Mesothelioma	https://ar.iiarjournals.org/content/36/5/2331
ARHGAP22	Copy number loss	Genomic copy number alterations in 33 malignant peritoneal mesothelioma analyzed by comparative genomic hybridization array	https://www.sciencedirect.com/science/article/abs/pii/S0046817716300648
ARID1A	frameshift insertion	Genomic profiling of malignant peritoneal mesothelioma reveals recurrent alterations in epigenetic regulatory genes BAP1, SETD2, and DDX3X	https://www.nature.com/articles/modpathol2016188
ARID1B	Copy number loss	Molecular characterization of diffuse malignant peritoneal mesothelioma	https://www.nature.com/articles/s41379-020-0588-y
ASXL1	Frame shift mutation	Genome-based Mutational Analysis by Next Generation Sequencing in Patients with Malignant Pleural and Peritoneal Mesothelioma	https://ar.iiarjournals.org/content/36/5/2331
BAP1	Deletion affecting exon and splice site, Missense mutation mutations, splice site mutations, frameshift deletions, structural variants, gene loss	Genomic profiling of malignant peritoneal mesothelioma reveals recurrent alterations in epigenetic regulatory genes BAP1, SETD2, and DDX3X, Genome-based Mutational Analysis by Next Generation Sequencing in Patients with Malignant Pleural and Peritoneal Mesothelioma, Genomic copy number alterations in 33 malignant peritoneal mesothelioma analyzed by comparative genomic hybridization array, Molecul…	https://www.nature.com/articles/modpathol2016188, https://www.nature.com/articles/s41379-020-0588-y
BIRC5	High expression, which when inhibited reduced cell survival and increased drug-induced apoptosis	Survivin is highly expressed and promotes cell survival in malignant peritoneal mesothelioma	https://content.iospress.com/articles/analytical-cellular-pathology/clo411
BRIP1	Frame shift mutation	Genome-based Mutational Analysis by Next Generation Sequencing in Patients with Malignant Pleural and Peritoneal Mesothelioma	https://ar.iiarjournals.org/content/36/5/2331
CDH5	Copy number gain, gene loss	Genomic copy number alterations in 33 malignant peritoneal mesothelioma analyzed by comparative genomic hybridization array	https://www.sciencedirect.com/science/article/abs/pii/S0046817716300648
CDK12	Missense mutation	Genome-based Mutational Analysis by Next Generation Sequencing in Patients with Malignant Pleural and Peritoneal Mesothelioma	https://ar.iiarjournals.org/content/36/5/2331
CDKN2A	Copy number loss	Genomic copy number alterations in 33 malignant peritoneal mesothelioma analyzed by comparative genomic hybridization array, Molecular characterization of diffuse malignant peritoneal mesothelioma	https://www.sciencedirect.com/science/article/abs/pii/S0046817716300648, https://www.nature.com/articles/s41379-020-0588-y
CHEK2	Copy number loss, nonsense mutation	Genomic copy number alterations in 33 malignant peritoneal mesothelioma analyzed by comparative genomic hybridization array, Molecular characterization of diffuse malignant peritoneal mesothelioma	https://www.sciencedirect.com/science/article/abs/pii/S0046817716300648, https://www.nature.com/articles/s41379-020-0588-y
CTNNB1	Copy number loss	Genomic copy number alterations in 33 malignant peritoneal mesothelioma analyzed by comparative genomic hybridization array	https://www.sciencedirect.com/science/article/abs/pii/S0046817716300648
DAXX	Missense mutation	Genome-based Mutational Analysis by Next Generation Sequencing in Patients with Malignant Pleural and Peritoneal Mesothelioma	https://ar.iiarjournals.org/content/36/5/2331
DDX3X	Missense mutations, frameshift deletion	Genomic profiling of malignant peritoneal mesothelioma reveals recurrent alterations in epigenetic regulatory genes BAP1, SETD2, and DDX3X	https://www.nature.com/articles/modpathol2016188
DPYD	Copy number loss	Genomic copy number alterations in 33 malignant peritoneal mesothelioma analyzed by comparative genomic hybridization array	https://www.sciencedirect.com/science/article/abs/pii/S0046817716300648
EGFR	Missense mutation mutation, copy number gain	Genomic copy number alterations in 33 malignant peritoneal mesothelioma analyzed by comparative genomic hybridization array, Clinical implications of novel activating EGFR mutations in malignant peritoneal mesothelioma	https://www.sciencedirect.com/science/article/abs/pii/S0046817716300648, https://wjso.biomedcentral.com/articles/10.1186/1477-7819-8-88
EPHB1	Missense mutation	Genome-based Mutational Analysis by Next Generation Sequencing in Patients with Malignant Pleural and Peritoneal Mesothelioma	https://ar.iiarjournals.org/content/36/5/2331
ESR1	Missense mutation	Genome-based Mutational Analysis by Next Generation Sequencing in Patients with Malignant Pleural and Peritoneal Mesothelioma	https://ar.iiarjournals.org/content/36/5/2331
FGF6	Missense mutation	Genome-based Mutational Analysis by Next Generation Sequencing in Patients with Malignant Pleural and Peritoneal Mesothelioma	https://ar.iiarjournals.org/content/36/5/2331
HRAS	Copy number gain	Genomic copy number alterations in 33 malignant peritoneal mesothelioma analyzed by comparative genomic hybridization array	https://www.sciencedirect.com/science/article/abs/pii/S0046817716300648
IGKC	Copy number gain	Genomic copy number alterations in 33 malignant peritoneal mesothelioma analyzed by comparative genomic hybridization array	https://www.sciencedirect.com/science/article/abs/pii/S0046817716300648
IRS2	Deletion	Genome-based Mutational Analysis by Next Generation Sequencing in Patients with Malignant Pleural and Peritoneal Mesothelioma	https://ar.iiarjournals.org/content/36/5/2331
JAK1	Missense mutation	Genome-based Mutational Analysis by Next Generation Sequencing in Patients with Malignant Pleural and Peritoneal Mesothelioma	https://ar.iiarjournals.org/content/36/5/2331
JUN	Copy number gain	Genomic copy number alterations in 33 malignant peritoneal mesothelioma analyzed by comparative genomic hybridization array	https://www.sciencedirect.com/science/article/abs/pii/S0046817716300648
KDM6A	Frame shift mutation	Genome-based Mutational Analysis by Next Generation Sequencing in Patients with Malignant Pleural and Peritoneal Mesothelioma	https://ar.iiarjournals.org/content/36/5/2331
KDR	Missense mutation	Genome-based Mutational Analysis by Next Generation Sequencing in Patients with Malignant Pleural and Peritoneal Mesothelioma	https://ar.iiarjournals.org/content/36/5/2331
KEAP1	Deletion	Genome-based Mutational Analysis by Next Generation Sequencing in Patients with Malignant Pleural and Peritoneal Mesothelioma	https://ar.iiarjournals.org/content/36/5/2331
KMT2A	Missense mutation	Genome-based Mutational Analysis by Next Generation Sequencing in Patients with Malignant Pleural and Peritoneal Mesothelioma	https://ar.iiarjournals.org/content/36/5/2331
MAPK8	Copy number loss	Genomic copy number alterations in 33 malignant peritoneal mesothelioma analyzed by comparative genomic hybridization array	https://www.sciencedirect.com/science/article/abs/pii/S0046817716300648
MET	Missense mutation	Genome-based Mutational Analysis by Next Generation Sequencing in Patients with Malignant Pleural and Peritoneal Mesothelioma	https://ar.iiarjournals.org/content/36/5/2331
MRE11	Missense mutation	Genome-based Mutational Analysis by Next Generation Sequencing in Patients with Malignant Pleural and Peritoneal Mesothelioma	https://ar.iiarjournals.org/content/36/5/2331
MTOR	Deletion	Genome-based Mutational Analysis by Next Generation Sequencing in Patients with Malignant Pleural and Peritoneal Mesothelioma	https://ar.iiarjournals.org/content/36/5/2331
MUC1	High expression correlation with poor prognosis	MUC1 has prognostic significance in malignant peritoneal mesothelioma	https://journals.sagepub.com/doi/10.5301/JBM.5000038
NF2	Missense mutation, nonsense mutation, frameshift deletion, splice site mutation, insertion, gene loss	Genomic profiling of malignant peritoneal mesothelioma reveals recurrent alterations in epigenetic regulatory genes BAP1, SETD2, and DDX3X, Genomic copy number alterations in 33 malignant peritoneal mesothelioma analyzed by comparative genomic hybridization array, Molecular characterization of diffuse malignant peritoneal mesothelioma	https://www.nature.com/articles/modpathol2016188, https://www.sciencedirect.com/science/article/abs/pii/S0046817716300648, https://www.nature.com/articles/s41379-020-0588-y
NR2F2	Copy number gain, gene loss	Genomic copy number alterations in 33 malignant peritoneal mesothelioma analyzed by comparative genomic hybridization array	https://www.sciencedirect.com/science/article/abs/pii/S0046817716300648
NSD1	Missense mutation	Genome-based Mutational Analysis by Next Generation Sequencing in Patients with Malignant Pleural and Peritoneal Mesothelioma	https://ar.iiarjournals.org/content/36/5/2331
PBRM1	Copy number loss	Molecular characterization of diffuse malignant peritoneal mesothelioma	https://www.nature.com/articles/s41379-020-0588-y
PIK3CA	High expression correlation with poor prognosis	Activation of the phosphoinositide‐3‐kinase and mammalian target of rapamycin signaling pathways are associated with shortened survival in patients with malignant peritoneal mesothelioma	https://acsjournals.onlinelibrary.wiley.com/doi/full/10.1002/cncr.25555
PRDM1	Copy number loss	Molecular characterization of diffuse malignant peritoneal mesothelioma	https://www.nature.com/articles/s41379-020-0588-y
PTEN	Copy number loss	Genomic copy number alterations in 33 malignant peritoneal mesothelioma analyzed by comparative genomic hybridization array	https://www.sciencedirect.com/science/article/abs/pii/S0046817716300648
RASSF1	Copy number loss	Genomic copy number alterations in 33 malignant peritoneal mesothelioma analyzed by comparative genomic hybridization array	https://www.sciencedirect.com/science/article/abs/pii/S0046817716300648
RB1	Copy number loss	Genomic copy number alterations in 33 malignant peritoneal mesothelioma analyzed by comparative genomic hybridization array	https://www.sciencedirect.com/science/article/abs/pii/S0046817716300648
RHEB	Copy number gain	Genomic copy number alterations in 33 malignant peritoneal mesothelioma analyzed by comparative genomic hybridization array	https://www.sciencedirect.com/science/article/abs/pii/S0046817716300648
RICTOR	High expression correlation with poor prognosis, copy number gain	Genomic copy number alterations in 33 malignant peritoneal mesothelioma analyzed by comparative genomic hybridization array, Activation of the phosphoinositide‐3‐kinase and mammalian target of rapamycin signaling pathways are associated with shortened survival in patients with malignant peritoneal mesothelioma	https://www.sciencedirect.com/science/article/abs/pii/S0046817716300648
SDHB	Copy number gain and gene loss	Genomic copy number alterations in 33 malignant peritoneal mesothelioma analyzed by comparative genomic hybridization array	https://www.sciencedirect.com/science/article/abs/pii/S0046817716300648
SETD2	Frameshift deletions, frameshift mutations, Missense mutations, copy number loss	Genomic profiling of malignant peritoneal mesothelioma reveals recurrent alterations in epigenetic regulatory genes BAP1, SETD2, and DDX3X, Genome-based Mutational Analysis by Next Generation Sequencing in Patients with Malignant Pleural and Peritoneal Mesothelioma, Molecular characterization of diffuse malignant peritoneal mesothelioma	https://www.nature.com/articles/modpathol2016188, https://ar.iiarjournals.org/content/36/5/2331, https://www.nature.com/articles/s41379-020-0588-y
SMARCB1	Copy number loss	Genomic copy number alterations in 33 malignant peritoneal mesothelioma analyzed by comparative genomic hybridization array	https://www.sciencedirect.com/science/article/abs/pii/S0046817716300648
STK11	Copy number gain	Genomic copy number alterations in 33 malignant peritoneal mesothelioma analyzed by comparative genomic hybridization array	https://www.sciencedirect.com/science/article/abs/pii/S0046817716300648
SUZ12	Inactivating mutation	Molecular characterization of diffuse malignant peritoneal mesothelioma	https://www.nature.com/articles/s41379-020-0588-y
TERT	Mutation affecting promoter region	Genomic profiling of malignant peritoneal mesothelioma reveals recurrent alterations in epigenetic regulatory genes BAP1, SETD2, and DDX3X	https://www.nature.com/articles/modpathol2016188
TP53	Nonsense mutations, missense mutations	Molecular characterization of diffuse malignant peritoneal mesothelioma	https://www.nature.com/articles/s41379-020-0588-y
TRAF7	Activating mutations	Molecular characterization of diffuse malignant peritoneal mesothelioma	https://www.nature.com/articles/s41379-020-0588-y
TRIO	Copy number gain	Genomic copy number alterations in 33 malignant peritoneal mesothelioma analyzed by comparative genomic hybridization array	https://www.sciencedirect.com/science/article/abs/pii/S0046817716300648
TSC1	Missense mutation	Genome-based Mutational Analysis by Next Generation Sequencing in Patients with Malignant Pleural and Peritoneal Mesothelioma	https://ar.iiarjournals.org/content/36/5/2331
VEGFB	Copy number gain	Genomic copy number alterations in 33 malignant peritoneal mesothelioma analyzed by comparative genomic hybridization array	https://www.sciencedirect.com/science/article/abs/pii/S0046817716300648
WT1	Missense mutation	Genomic profiling of malignant peritoneal mesothelioma reveals recurrent alterations in epigenetic regulatory genes BAP1, SETD2, and DDX3X	https://www.nature.com/articles/modpathol2016188

## Sheet: Supplementary Data File 2
Supplementary Data File 2. List of genes from the MPeM interactome, with their labels (MPeM candidate genes, known interactors and novel interactors), and the list of interactions, with their labels (known and novel interactions)
Genes		Protein-Protein Interactions
Gene	Label	Gene 1	Gene2	Label
ADAM3A	MPeM candidate gene	CDKN2A	HRAS	Known interaction
ALK	MPeM candidate gene	CDKN2A	TP53	Known interaction
AR	MPeM candidate gene	CDKN2A	STK11	Known interaction
ARHGAP22	MPeM candidate gene	CDKN2A	MAPK8	Known interaction
ARID1A	MPeM candidate gene	CDKN2A	TERT	Known interaction
ARID1B	MPeM candidate gene	CDKN2A	TSC1	Known interaction
ASXL1	MPeM candidate gene	CDKN2A	RASSF1	Known interaction
BAP1	MPeM candidate gene	CDKN2A	MYC	Known interaction
BIRC5	MPeM candidate gene	CDKN2A	MAF1	Known interaction
BRIP1	MPeM candidate gene	CDKN2A	SOX4	Known interaction
CDH5	MPeM candidate gene	CDKN2A	TUBA1C	Known interaction
CDK12	MPeM candidate gene	CDKN2A	RBM26	Known interaction
CDKN2A	MPeM candidate gene	CDKN2A	SOX3	Known interaction
CHEK2	MPeM candidate gene	CDKN2A	E2F1	Known interaction
CTNNB1	MPeM candidate gene	CDKN2A	CTSV	Known interaction
DAXX	MPeM candidate gene	CDKN2A	MAPK3	Known interaction
DDX3X	MPeM candidate gene	CDKN2A	CYLC2	Known interaction
DPYD	MPeM candidate gene	CDKN2A	TUBA1A	Known interaction
EGFR	MPeM candidate gene	CDKN2A	SIX2	Known interaction
EPHB1	MPeM candidate gene	CDKN2A	TRIP12	Known interaction
ESR1	MPeM candidate gene	CDKN2A	SNRPA	Known interaction
FGF6	MPeM candidate gene	CDKN2A	ZNF687	Known interaction
HRAS	MPeM candidate gene	CDKN2A	RPS7	Known interaction
IGKC	MPeM candidate gene	CDKN2A	RUVBL2	Known interaction
IRS2	MPeM candidate gene	CDKN2A	RASA1	Known interaction
JAK1	MPeM candidate gene	CDKN2A	MAPK10	Known interaction
JUN	MPeM candidate gene	CDKN2A	HNRNPU	Known interaction
KDM6A	MPeM candidate gene	CDKN2A	PCNA	Known interaction
KDR	MPeM candidate gene	CDKN2A	HSP90AB1	Known interaction
KEAP1	MPeM candidate gene	CDKN2A	GLIS2	Known interaction
KMT2A	MPeM candidate gene	CDKN2A	ZFP91	Known interaction
MAPK8	MPeM candidate gene	CDKN2A	H2BU1	Known interaction
MET	MPeM candidate gene	CDKN2A	TBRG1	Known interaction
MRE11	MPeM candidate gene	CDKN2A	SIVA1	Known interaction
MTOR	MPeM candidate gene	CDKN2A	CDKN2AIP	Known interaction
MUC1	MPeM candidate gene	CDKN2A	NCL	Known interaction
NF2	MPeM candidate gene	CDKN2A	MAP3K5	Known interaction
NR2F2	MPeM candidate gene	CDKN2A	PPP1R9B	Known interaction
NSD1	MPeM candidate gene	CDKN2A	SERTAD1	Known interaction
PBRM1	MPeM candidate gene	CDKN2A	CDKN2C	Known interaction
PIK3CA	MPeM candidate gene	CDKN2A	GSPT1	Known interaction
PRDM1	MPeM candidate gene	CDKN2A	PDGFRA	Known interaction
PTEN	MPeM candidate gene	CDKN2A	ISOC2	Known interaction
RASSF1	MPeM candidate gene	CDKN2A	MCM6	Known interaction
RB1	MPeM candidate gene	CDKN2A	MAP2K5	Known interaction
RHEB	MPeM candidate gene	CDKN2A	USP26	Known interaction
RICTOR	MPeM candidate gene	CDKN2A	UBE4B	Known interaction
SDHB	MPeM candidate gene	CDKN2A	HSPA4	Known interaction
SETD2	MPeM candidate gene	CDKN2A	EPHA2	Known interaction
SMARCB1	MPeM candidate gene	CDKN2A	TMEFF1	Known interaction
STK11	MPeM candidate gene	CDKN2A	MCM2	Known interaction
SUZ12	MPeM candidate gene	CDKN2A	HNRNPA2B1	Known interaction
TERT	MPeM candidate gene	CDKN2A	HIF1A	Known interaction
TP53	MPeM candidate gene	CDKN2A	HSPA8	Known interaction
TRAF7	MPeM candidate gene	CDKN2A	PRKCA	Known interaction
TRIO	MPeM candidate gene	CDKN2A	ZNF227	Known interaction
TSC1	MPeM candidate gene	CDKN2A	HGF	Known interaction
VEGFB	MPeM candidate gene	CDKN2A	RPL11	Known interaction
WT1	MPeM candidate gene	CDKN2A	EFHC2	Known interaction
-	Known interactor of MPeM candidate gene	CDKN2A	GMNN	Known interaction
A2M	Known interactor of MPeM candidate gene	CDKN2A	TUBB4B	Known interaction
AATF	Known interactor of MPeM candidate gene	CDKN2A	PEX19	Known interaction
AATK	Known interactor of MPeM candidate gene	CDKN2A	TRIM28	Known interaction
ABCA1	Known interactor of MPeM candidate gene	CDKN2A	ZNF420	Known interaction
ABCB5	Known interactor of MPeM candidate gene	CDKN2A	MDM2	Known interaction
ABCF2	Known interactor of MPeM candidate gene	CDKN2A	TP63	Known interaction
ABI2	Known interactor of MPeM candidate gene	CDKN2A	SNRPB	Known interaction
ABL1	Known interactor of MPeM candidate gene	CDKN2A	MCM10	Known interaction
ABL2	Known interactor of MPeM candidate gene	CDKN2A	EGR1	Known interaction
ABR	Known interactor of MPeM candidate gene	CDKN2A	VHL	Known interaction
ACAA2	Known interactor of MPeM candidate gene	CDKN2A	WRN	Known interaction
ACKR3	Known interactor of MPeM candidate gene	CDKN2A	MAP2K1	Known interaction
ACLY	Known interactor of MPeM candidate gene	CDKN2A	ZNF410	Known interaction
ACP1	Known interactor of MPeM candidate gene	CDKN2A	TFDP1	Known interaction
ACTA1	Known interactor of MPeM candidate gene	CDKN2A	MDM4	Known interaction
ACTB	Known interactor of MPeM candidate gene	CDKN2A	HNRNPC	Known interaction
ACTG1	Known interactor of MPeM candidate gene	CDKN2A	FRAT2	Known interaction
ACTL6A	Known interactor of MPeM candidate gene	CDKN2A	GGA3	Known interaction
ACTN4	Known interactor of MPeM candidate gene	CDKN2A	UBL7	Known interaction
ACVR2A	Known interactor of MPeM candidate gene	CDKN2A	MTR	Known interaction
ADAM33	Known interactor of MPeM candidate gene	CDKN2A	FN1	Known interaction
ADAP1	Known interactor of MPeM candidate gene	CDKN2A	MYL12A	Known interaction
ADAR	Known interactor of MPeM candidate gene	CDKN2A	TDRD7	Known interaction
ADGRB3	Known interactor of MPeM candidate gene	CDKN2A	GALNT12	Known interaction
ADIPOQ	Known interactor of MPeM candidate gene	CDKN2A	GGA1	Known interaction
ADIPOR1	Known interactor of MPeM candidate gene	CDKN2A	HLA-DOB	Known interaction
ADRB2	Known interactor of MPeM candidate gene	CDKN2A	E4F1	Known interaction
ADRM1	Known interactor of MPeM candidate gene	CDKN2A	HSP90AA1	Known interaction
AEBP2	Known interactor of MPeM candidate gene	CDKN2A	PSMC3	Known interaction
AFDN	Known interactor of MPeM candidate gene	CDKN2A	TPI1	Known interaction
AFP	Known interactor of MPeM candidate gene	CDKN2A	VAMP1	Known interaction
AGAP2	Known interactor of MPeM candidate gene	CDKN2A	FZR1	Known interaction
AGR2	Known interactor of MPeM candidate gene	CDKN2A	HUWE1	Known interaction
AGT	Known interactor of MPeM candidate gene	CDKN2A	MMRN1	Known interaction
AGTR1	Known interactor of MPeM candidate gene	CDKN2A	RIN2	Known interaction
AHNAK	Known interactor of MPeM candidate gene	CDKN2A	SFRP4	Known interaction
AHR	Known interactor of MPeM candidate gene	CDKN2A	NMI	Known interaction
AHSA1	Known interactor of MPeM candidate gene	CDKN2A	YY1	Known interaction
AIMP1	Known interactor of MPeM candidate gene	CDKN2A	ORC4	Known interaction
AIMP2	Known interactor of MPeM candidate gene	CDKN2A	CENPA	Known interaction
AIP	Known interactor of MPeM candidate gene	CDKN2A	NSD3	Known interaction
AIRE	Known interactor of MPeM candidate gene	CDKN2A	TUBB	Known interaction
AJAP1	Known interactor of MPeM candidate gene	CDKN2A	MCM5	Known interaction
AK4	Known interactor of MPeM candidate gene	CDKN2A	SLC4A1	Known interaction
AKAP12	Known interactor of MPeM candidate gene	CDKN2A	NOP53	Known interaction
AKAP13	Known interactor of MPeM candidate gene	CDKN2A	SMARCA4	Known interaction
AKAP5	Known interactor of MPeM candidate gene	CDKN2A	GLIS1	Known interaction
AKT1	Known interactor of MPeM candidate gene	CDKN2A	CRELD2	Known interaction
AKT1S1	Known interactor of MPeM candidate gene	CDKN2A	PTP4A3	Known interaction
AKT2	Known interactor of MPeM candidate gene	CDKN2A	NAT2	Known interaction
ALCAM	Known interactor of MPeM candidate gene	CDKN2A	UBE2A	Known interaction
ALDOA	Known interactor of MPeM candidate gene	CDKN2A	PDCD6	Known interaction
ALDOB	Known interactor of MPeM candidate gene	CDKN2A	MAPK14	Known interaction
ALYREF	Known interactor of MPeM candidate gene	CDKN2A	TEAD2	Known interaction
AMBP	Known interactor of MPeM candidate gene	CDKN2A	EEF2	Known interaction
AMBRA1	Known interactor of MPeM candidate gene	CDKN2A	TMOD1	Known interaction
AMER1	Known interactor of MPeM candidate gene	CDKN2A	EPHA3	Known interaction
AMH	Known interactor of MPeM candidate gene	CDKN2A	GAPDH	Known interaction
AMOT	Known interactor of MPeM candidate gene	CDKN2A	KAT5	Known interaction
AMOTL2	Known interactor of MPeM candidate gene	CDKN2A	CTBP2	Known interaction
ANAPC1	Known interactor of MPeM candidate gene	CDKN2A	CDKN2B	Known interaction
ANAPC10	Known interactor of MPeM candidate gene	CDKN2A	NPM1	Known interaction
ANAPC15	Known interactor of MPeM candidate gene	CDKN2A	FGFR4	Known interaction
ANAPC7	Known interactor of MPeM candidate gene	CDKN2A	SEC61B	Known interaction
ANG	Known interactor of MPeM candidate gene	CDKN2A	DEAF1	Known interaction
ANGPTL4	Known interactor of MPeM candidate gene	CDKN2A	ZUP1	Known interaction
ANK2	Known interactor of MPeM candidate gene	CDKN2A	RAF1	Known interaction
ANKRA2	Known interactor of MPeM candidate gene	CDKN2A	LATS2	Known interaction
ANKRD11	Known interactor of MPeM candidate gene	CDKN2A	TGFB1	Known interaction
ANKRD12	Known interactor of MPeM candidate gene	CDKN2A	ZGRF1	Known interaction
ANKRD16	Known interactor of MPeM candidate gene	CDKN2A	EXOC2	Known interaction
ANKRD2	Known interactor of MPeM candidate gene	ESR1	MTOR	Known interaction
ANKRD23	Known interactor of MPeM candidate gene	ESR1	TP53	Known interaction
ANKRD34B	Known interactor of MPeM candidate gene	ESR1	PTEN	Known interaction
ANKRD46	Known interactor of MPeM candidate gene	ESR1	NSD1	Known interaction
ANKS1A	Known interactor of MPeM candidate gene	ESR1	MUC1	Known interaction
ANKS1B	Known interactor of MPeM candidate gene	ESR1	JUN	Known interaction
ANP32B	Known interactor of MPeM candidate gene	ESR1	MMS19	Known interaction
ANP32E	Known interactor of MPeM candidate gene	ESR1	KARS1	Known interaction
ANTKMT	Known interactor of MPeM candidate gene	ESR1	SLC30A9	Known interaction
ANXA1	Known interactor of MPeM candidate gene	ESR1	UIMC1	Known interaction
ANXA2	Known interactor of MPeM candidate gene	ESR1	H2BC4	Known interaction
ANXA3	Known interactor of MPeM candidate gene	ESR1	SMARCD3	Known interaction
ANXA5	Known interactor of MPeM candidate gene	ESR1	KRT19	Known interaction
AOPEP	Known interactor of MPeM candidate gene	ESR1	SP3	Known interaction
AP2B1	Known interactor of MPeM candidate gene	ESR1	NPPA	Known interaction
APBA3	Known interactor of MPeM candidate gene	ESR1	PPARGC1A	Known interaction
APBB1	Known interactor of MPeM candidate gene	ESR1	HSPB1	Known interaction
APBB1IP	Known interactor of MPeM candidate gene	ESR1	PRKCSH	Known interaction
APBB2	Known interactor of MPeM candidate gene	ESR1	PTMA	Known interaction
APBB3	Known interactor of MPeM candidate gene	ESR1	KIF1A	Known interaction
APC	Known interactor of MPeM candidate gene	ESR1	NR2C1	Known interaction
APC2	Known interactor of MPeM candidate gene	ESR1	STUB1	Known interaction
APEX1	Known interactor of MPeM candidate gene	ESR1	NCOA3	Known interaction
APLP2	Known interactor of MPeM candidate gene	ESR1	MTHFD1	Known interaction
APOA2	Known interactor of MPeM candidate gene	ESR1	H3-3A	Known interaction
APOE	Known interactor of MPeM candidate gene	ESR1	SOS1	Known interaction
APOH	Known interactor of MPeM candidate gene	ESR1	MAPK14	Known interaction
APOL2	Known interactor of MPeM candidate gene	ESR1	PSMD1	Known interaction
APP	Known interactor of MPeM candidate gene	ESR1	MED20	Known interaction
APPBP2	Known interactor of MPeM candidate gene	ESR1	PAK1	Known interaction
APPL1	Known interactor of MPeM candidate gene	ESR1	MNAT1	Known interaction
APPL2	Known interactor of MPeM candidate gene	ESR1	YWHAH	Known interaction
APTX	Known interactor of MPeM candidate gene	ESR1	MTA2	Known interaction
AQP1	Known interactor of MPeM candidate gene	ESR1	GRWD1	Known interaction
AQP2	Known interactor of MPeM candidate gene	ESR1	OTUB1	Known interaction
AQP3	Known interactor of MPeM candidate gene	ESR1	JUND	Known interaction
ARAF	Known interactor of MPeM candidate gene	ESR1	SVIL	Known interaction
AREG	Known interactor of MPeM candidate gene	ESR1	PHB2	Known interaction
ARF4	Known interactor of MPeM candidate gene	ESR1	LRIF1	Known interaction
ARFGAP1	Known interactor of MPeM candidate gene	ESR1	PSMC5	Known interaction
ARFGEF1	Known interactor of MPeM candidate gene	ESR1	POU4F2	Known interaction
ARFIP2	Known interactor of MPeM candidate gene	ESR1	LCK	Known interaction
ARG2	Known interactor of MPeM candidate gene	ESR1	GRIP1	Known interaction
ARHGAP1	Known interactor of MPeM candidate gene	ESR1	SERPINB5	Known interaction
ARHGAP10	Known interactor of MPeM candidate gene	ESR1	MEN1	Known interaction
ARHGAP29	Known interactor of MPeM candidate gene	ESR1	RARA	Known interaction
ARHGAP32	Known interactor of MPeM candidate gene	ESR1	PRPF6	Known interaction
ARHGEF1	Known interactor of MPeM candidate gene	ESR1	HNRNPD	Known interaction
ARHGEF12	Known interactor of MPeM candidate gene	ESR1	TOPBP1	Known interaction
ARHGEF15	Known interactor of MPeM candidate gene	ESR1	MKNK2	Known interaction
ARHGEF18	Known interactor of MPeM candidate gene	ESR1	PTPN1	Known interaction
ARHGEF7	Known interactor of MPeM candidate gene	ESR1	SMAD2	Known interaction
ARID3A	Known interactor of MPeM candidate gene	ESR1	TAF1A	Known interaction
ARID3B	Known interactor of MPeM candidate gene	ESR1	PBXIP1	Known interaction
ARID5A	Known interactor of MPeM candidate gene	ESR1	GADD45G	Known interaction
ARIH2	Known interactor of MPeM candidate gene	ESR1	MED24	Known interaction
ARL11	Known interactor of MPeM candidate gene	ESR1	PGC	Known interaction
ARL3	Known interactor of MPeM candidate gene	ESR1	RNF14	Known interaction
ARMCX3	Known interactor of MPeM candidate gene	ESR1	KMT2D	Known interaction
ARNT	Known interactor of MPeM candidate gene	ESR1	SRA1	Known interaction
ARRB1	Known interactor of MPeM candidate gene	ESR1	PELP1	Known interaction
ARRB2	Known interactor of MPeM candidate gene	ESR1	FBH1	Known interaction
ARV1	Known interactor of MPeM candidate gene	ESR1	RACK1	Known interaction
ASCC3	Known interactor of MPeM candidate gene	ESR1	RPS6KA1	Known interaction
ASF1A	Known interactor of MPeM candidate gene	ESR1	PIAS2	Known interaction
ASH2L	Known interactor of MPeM candidate gene	ESR1	PNRC2	Known interaction
ASPRV1	Known interactor of MPeM candidate gene	ESR1	SMARCD1	Known interaction
ATAD2	Known interactor of MPeM candidate gene	ESR1	MARS1	Known interaction
ATF1	Known interactor of MPeM candidate gene	ESR1	FHL2	Known interaction
ATF2	Known interactor of MPeM candidate gene	ESR1	ZBTB16	Known interaction
ATF3	Known interactor of MPeM candidate gene	ESR1	NSF	Known interaction
ATF4	Known interactor of MPeM candidate gene	ESR1	NR2F1	Known interaction
ATG5	Known interactor of MPeM candidate gene	ESR1	NONO	Known interaction
ATIC	Known interactor of MPeM candidate gene	ESR1	GTF2H1	Known interaction
ATM	Known interactor of MPeM candidate gene	ESR1	SETD7	Known interaction
ATP1A1	Known interactor of MPeM candidate gene	ESR1	SHC1	Known interaction
ATP1B1	Known interactor of MPeM candidate gene	ESR1	SET	Known interaction
ATP2A1	Known interactor of MPeM candidate gene	ESR1	RBBP4	Known interaction
ATP2A2	Known interactor of MPeM candidate gene	ESR1	SFPQ	Known interaction
ATP2B4	Known interactor of MPeM candidate gene	ESR1	NSD2	Known interaction
ATP5F1A	Known interactor of MPeM candidate gene	ESR1	HDAC4	Known interaction
ATP5F1B	Known interactor of MPeM candidate gene	ESR1	NCOA2	Known interaction
ATP5F1C	Known interactor of MPeM candidate gene	ESR1	KRT8	Known interaction
ATP5IF1	Known interactor of MPeM candidate gene	ESR1	RXRA	Known interaction
ATR	Known interactor of MPeM candidate gene	ESR1	PIK3R1	Known interaction
ATRX	Known interactor of MPeM candidate gene	ESR1	STAT3	Known interaction
ATXN1	Known interactor of MPeM candidate gene	ESR1	MAPK1	Known interaction
ATXN3	Known interactor of MPeM candidate gene	ESR1	RGS3	Known interaction
AURKA	Known interactor of MPeM candidate gene	ESR1	HBP1	Known interaction
AURKB	Known interactor of MPeM candidate gene	ESR1	TCF20	Known interaction
AURKC	Known interactor of MPeM candidate gene	ESR1	HNRNPA2B1	Known interaction
AVP	Known interactor of MPeM candidate gene	ESR1	SARS2	Known interaction
AXIN1	Known interactor of MPeM candidate gene	ESR1	PRKACA	Known interaction
AXIN2	Known interactor of MPeM candidate gene	ESR1	FOXK2	Known interaction
AXL	Known interactor of MPeM candidate gene	ESR1	FOXO4	Known interaction
AZIN1	Known interactor of MPeM candidate gene	ESR1	SEPTIN8	Known interaction
B4GALT1	Known interactor of MPeM candidate gene	ESR1	SMC3	Known interaction
BAALC	Known interactor of MPeM candidate gene	ESR1	LARS1	Known interaction
BAAT	Known interactor of MPeM candidate gene	ESR1	LINC00312	Known interaction
BAD	Known interactor of MPeM candidate gene	ESR1	PDIA3	Known interaction
BAG1	Known interactor of MPeM candidate gene	ESR1	ISL1	Known interaction
BAG3	Known interactor of MPeM candidate gene	ESR1	KRT10	Known interaction
BAG4	Known interactor of MPeM candidate gene	ESR1	POLR1B	Known interaction
BAG5	Known interactor of MPeM candidate gene	ESR1	PRDM2	Known interaction
BAG6	Known interactor of MPeM candidate gene	ESR1	SMAD3	Known interaction
BAIAP2	Known interactor of MPeM candidate gene	ESR1	SARNP	Known interaction
BAIAP2L1	Known interactor of MPeM candidate gene	ESR1	SUV39H1	Known interaction
BAK1	Known interactor of MPeM candidate gene	ESR1	RBM39	Known interaction
BANP	Known interactor of MPeM candidate gene	ESR1	UBE2D3	Known interaction
BARD1	Known interactor of MPeM candidate gene	ESR1	MED17	Known interaction
BATF	Known interactor of MPeM candidate gene	ESR1	MDM2	Known interaction
BATF2	Known interactor of MPeM candidate gene	ESR1	NAP1L4	Known interaction
BAX	Known interactor of MPeM candidate gene	ESR1	GNAI1	Known interaction
BBS7	Known interactor of MPeM candidate gene	ESR1	NFKB1	Known interaction
BCAR1	Known interactor of MPeM candidate gene	ESR1	LDB1	Known interaction
BCAR3	Known interactor of MPeM candidate gene	ESR1	PPID	Known interaction
BCAS2	Known interactor of MPeM candidate gene	ESR1	NCOR2	Known interaction
BCAS3	Known interactor of MPeM candidate gene	ESR1	SP1	Known interaction
BCCIP	Known interactor of MPeM candidate gene	ESR1	H3-3B	Known interaction
BCL11A	Known interactor of MPeM candidate gene	ESR1	H2BC10	Known interaction
BCL11B	Known interactor of MPeM candidate gene	ESR1	UBE2I	Known interaction
BCL2	Known interactor of MPeM candidate gene	ESR1	MED7	Known interaction
BCL2L1	Known interactor of MPeM candidate gene	ESR1	SAFB2	Known interaction
BCL2L11	Known interactor of MPeM candidate gene	ESR1	SMARCA2	Known interaction
BCL2L12	Known interactor of MPeM candidate gene	ESR1	P4HB	Known interaction
BCL2L2	Known interactor of MPeM candidate gene	ESR1	TAF1B	Known interaction
BCL3	Known interactor of MPeM candidate gene	ESR1	KMT5B	Known interaction
BCL6	Known interactor of MPeM candidate gene	ESR1	PIAS3	Known interaction
BCL9	Known interactor of MPeM candidate gene	ESR1	HDAC5	Known interaction
BCL9L	Known interactor of MPeM candidate gene	ESR1	RBM23	Known interaction
BCR	Known interactor of MPeM candidate gene	ESR1	SKIL	Known interaction
BDKRB1	Known interactor of MPeM candidate gene	ESR1	RNF4	Known interaction
BDNF	Known interactor of MPeM candidate gene	ESR1	RLIM	Known interaction
BDP1	Known interactor of MPeM candidate gene	ESR1	RFX4	Known interaction
BECN1	Known interactor of MPeM candidate gene	ESR1	GRB2	Known interaction
BEX1	Known interactor of MPeM candidate gene	ESR1	FKBP5	Known interaction
BEX2	Known interactor of MPeM candidate gene	ESR1	LCOR	Known interaction
BHLHE40	Known interactor of MPeM candidate gene	ESR1	H2BC6	Known interaction
BIK	Known interactor of MPeM candidate gene	ESR1	PRPF19	Known interaction
BIRC2	Known interactor of MPeM candidate gene	ESR1	NSD3	Known interaction
BIRC3	Known interactor of MPeM candidate gene	ESR1	PRMT1	Known interaction
BIRC6	Known interactor of MPeM candidate gene	ESR1	TDG	Known interaction
BLID	Known interactor of MPeM candidate gene	ESR1	REXO4	Known interaction
BLK	Known interactor of MPeM candidate gene	ESR1	PAK6	Known interaction
BLM	Known interactor of MPeM candidate gene	ESR1	PSPC1	Known interaction
BLMH	Known interactor of MPeM candidate gene	ESR1	TUBB	Known interaction
BLNK	Known interactor of MPeM candidate gene	ESR1	WIPI1	Known interaction
BLZF1	Known interactor of MPeM candidate gene	ESR1	PQBP1	Known interaction
BMF	Known interactor of MPeM candidate gene	ESR1	JUNB	Known interaction
BMI1	Known interactor of MPeM candidate gene	ESR1	SREBF1	Known interaction
BMP1	Known interactor of MPeM candidate gene	ESR1	YWHAQ	Known interaction
BMPR1A	Known interactor of MPeM candidate gene	ESR1	PPIB	Known interaction
BMPR2	Known interactor of MPeM candidate gene	ESR1	SMARCA4	Known interaction
BMX	Known interactor of MPeM candidate gene	ESR1	MYH6	Known interaction
BNC2	Known interactor of MPeM candidate gene	ESR1	PAGR1	Known interaction
BNIP3	Known interactor of MPeM candidate gene	ESR1	SKP2	Known interaction
BNIP3L	Known interactor of MPeM candidate gene	ESR1	YARS1	Known interaction
BOC	Known interactor of MPeM candidate gene	ESR1	MED6	Known interaction
BPTF	Known interactor of MPeM candidate gene	ESR1	PHB	Known interaction
BRAF	Known interactor of MPeM candidate gene	ESR1	TRAM1	Known interaction
BRAP	Known interactor of MPeM candidate gene	ESR1	MED1	Known interaction
BRCA1	Known interactor of MPeM candidate gene	ESR1	FOXO3	Known interaction
BRCA2	Known interactor of MPeM candidate gene	ESR1	NCOA7	Known interaction
BRF1	Known interactor of MPeM candidate gene	ESR1	PPP2R1A	Known interaction
BRICD5	Known interactor of MPeM candidate gene	ESR1	TRIM59	Known interaction
BTBD2	Known interactor of MPeM candidate gene	ESR1	POU2F1	Known interaction
BTBD6	Known interactor of MPeM candidate gene	ESR1	KAT5	Known interaction
BTC	Known interactor of MPeM candidate gene	ESR1	SMAD4	Known interaction
BTK	Known interactor of MPeM candidate gene	ESR1	NPM1	Known interaction
BTN2A2	Known interactor of MPeM candidate gene	ESR1	TBP	Known interaction
BTRC	Known interactor of MPeM candidate gene	ESR1	TCERG1	Known interaction
BUB1	Known interactor of MPeM candidate gene	ESR1	SEPTIN2	Known interaction
BUB3	Known interactor of MPeM candidate gene	ESR1	KLF5	Known interaction
BYSL	Known interactor of MPeM candidate gene	ESR1	THRB	Known interaction
C10orf90	Known interactor of MPeM candidate gene	ESR1	ING1	Known interaction
C14orf180	Known interactor of MPeM candidate gene	ESR1	NELFB	Known interaction
C1GALT1	Known interactor of MPeM candidate gene	ESR1	TAF2	Known interaction
C1orf94	Known interactor of MPeM candidate gene	ESR1	SYNCRIP	Known interaction
C2	Known interactor of MPeM candidate gene	ESR1	SNX6	Known interaction
C2CD2L	Known interactor of MPeM candidate gene	ESR1	IGF1R	Known interaction
C2orf68	Known interactor of MPeM candidate gene	ESR1	ZNF398	Known interaction
C3orf52	Known interactor of MPeM candidate gene	ESR1	KLK5	Known interaction
C7orf25	Known interactor of MPeM candidate gene	ESR1	SND1	Known interaction
C8orf33	Known interactor of MPeM candidate gene	ESR1	MED13	Known interaction
CA12	Known interactor of MPeM candidate gene	ESR1	SERBP1	Known interaction
CA9	Known interactor of MPeM candidate gene	ESR1	ESRRA	Known interaction
CAB39	Known interactor of MPeM candidate gene	ESR1	FARSA	Known interaction
CABLES1	Known interactor of MPeM candidate gene	ESR1	TUBA1C	Known interaction
CABLES2	Known interactor of MPeM candidate gene	ESR1	ILF3	Known interaction
CACNA1A	Known interactor of MPeM candidate gene	ESR1	TAF10	Known interaction
CACNG1	Known interactor of MPeM candidate gene	ESR1	RBBP7	Known interaction
CACUL1	Known interactor of MPeM candidate gene	ESR1	MTCH2	Known interaction
CAD	Known interactor of MPeM candidate gene	ESR1	MAPK3	Known interaction
CALCOCO2	Known interactor of MPeM candidate gene	ESR1	NR0B1	Known interaction
CALM1	Known interactor of MPeM candidate gene	ESR1	NCOR1	Known interaction
CALM2	Known interactor of MPeM candidate gene	ESR1	GLCE	Known interaction
CALM3	Known interactor of MPeM candidate gene	ESR1	MED16	Known interaction
CALR	Known interactor of MPeM candidate gene	ESR1	TXNRD1	Known interaction
CAMK2A	Known interactor of MPeM candidate gene	ESR1	STRN	Known interaction
CAMK2D	Known interactor of MPeM candidate gene	ESR1	PTGES3	Known interaction
CAMK2G	Known interactor of MPeM candidate gene	ESR1	H2BC7	Known interaction
CAMLG	Known interactor of MPeM candidate gene	ESR1	PPARGC1B	Known interaction
CAMP	Known interactor of MPeM candidate gene	ESR1	TAP1	Known interaction
CAPG	Known interactor of MPeM candidate gene	ESR1	KDM5A	Known interaction
CAPN1	Known interactor of MPeM candidate gene	ESR1	TSC2	Known interaction
CARD10	Known interactor of MPeM candidate gene	ESR1	NRIP1	Known interaction
CARD9	Known interactor of MPeM candidate gene	ESR1	PSMC3IP	Known interaction
CARF	Known interactor of MPeM candidate gene	ESR1	TRIM25	Known interaction
CARM1	Known interactor of MPeM candidate gene	ESR1	PRMT2	Known interaction
CARTPT	Known interactor of MPeM candidate gene	ESR1	MED10	Known interaction
CASC3	Known interactor of MPeM candidate gene	ESR1	MED27	Known interaction
CASP1	Known interactor of MPeM candidate gene	ESR1	MPG	Known interaction
CASP10	Known interactor of MPeM candidate gene	ESR1	MGMT	Known interaction
CASP2	Known interactor of MPeM candidate gene	ESR1	FLII	Known interaction
CASP3	Known interactor of MPeM candidate gene	ESR1	HSP90AB1	Known interaction
CASP6	Known interactor of MPeM candidate gene	ESR1	ESR2	Known interaction
CASP7	Known interactor of MPeM candidate gene	ESR1	H2BC5	Known interaction
CASP8	Known interactor of MPeM candidate gene	ESR1	VCP	Known interaction
CASP9	Known interactor of MPeM candidate gene	ESR1	POU4F1	Known interaction
CASZ1	Known interactor of MPeM candidate gene	ESR1	WBP2	Known interaction
CAT	Known interactor of MPeM candidate gene	ESR1	KLK9	Known interaction
CAV1	Known interactor of MPeM candidate gene	ESR1	HSP90B1	Known interaction
CAV2	Known interactor of MPeM candidate gene	ESR1	NCL	Known interaction
CAV3	Known interactor of MPeM candidate gene	ESR1	GTF2B	Known interaction
CBL	Known interactor of MPeM candidate gene	ESR1	NCOA1	Known interaction
CBLB	Known interactor of MPeM candidate gene	ESR1	POU2F2	Known interaction
CBLC	Known interactor of MPeM candidate gene	ESR1	HNRNPA1	Known interaction
CBLL1	Known interactor of MPeM candidate gene	ESR1	NCOA4	Known interaction
CBS	Known interactor of MPeM candidate gene	ESR1	VAV3	Known interaction
CBX1	Known interactor of MPeM candidate gene	ESR1	HNF4A	Known interaction
CBX4	Known interactor of MPeM candidate gene	ESR1	UBE4B	Known interaction
CBX5	Known interactor of MPeM candidate gene	ESR1	HSPA4	Known interaction
CBY1	Known interactor of MPeM candidate gene	ESR1	FOXO1	Known interaction
CCAR2	Known interactor of MPeM candidate gene	ESR1	MYBBP1A	Known interaction
CCDC106	Known interactor of MPeM candidate gene	ESR1	KRT18	Known interaction
CCDC120	Known interactor of MPeM candidate gene	ESR1	RELA	Known interaction
CCDC125	Known interactor of MPeM candidate gene	ESR1	HSPA8	Known interaction
CCDC136	Known interactor of MPeM candidate gene	ESR1	SMC1A	Known interaction
CCDC167	Known interactor of MPeM candidate gene	ESR1	TRRAP	Known interaction
CCDC180	Known interactor of MPeM candidate gene	ESR1	H2AC20	Known interaction
CCDC183	Known interactor of MPeM candidate gene	ESR1	MED21	Known interaction
CCDC33	Known interactor of MPeM candidate gene	ESR1	RANBP9	Known interaction
CCDC47	Known interactor of MPeM candidate gene	ESR1	PIAS1	Known interaction
CCDC85B	Known interactor of MPeM candidate gene	ESR1	NUDT21	Known interaction
CCDC88A	Known interactor of MPeM candidate gene	ESR1	SMARCE1	Known interaction
CCDC88C	Known interactor of MPeM candidate gene	ESR1	NCOA6	Known interaction
CCL18	Known interactor of MPeM candidate gene	ESR1	MED14	Known interaction
CCL28	Known interactor of MPeM candidate gene	ESR1	RPL9	Known interaction
CCL5	Known interactor of MPeM candidate gene	ESR1	SMYD2	Known interaction
CCNA1	Known interactor of MPeM candidate gene	ESR1	TNFRSF14	Known interaction
CCNA2	Known interactor of MPeM candidate gene	ESR1	MED12	Known interaction
CCNB1	Known interactor of MPeM candidate gene	ESR1	TRIM28	Known interaction
CCNB1IP1	Known interactor of MPeM candidate gene	ESR1	NR2C2	Known interaction
CCNC	Known interactor of MPeM candidate gene	ESR1	TRIP4	Known interaction
CCND1	Known interactor of MPeM candidate gene	ESR1	SHMT2	Known interaction
CCND2	Known interactor of MPeM candidate gene	ESR1	STAT5A	Known interaction
CCND3	Known interactor of MPeM candidate gene	ESR1	PTPN6	Known interaction
CCNDBP1	Known interactor of MPeM candidate gene	ESR1	MED23	Known interaction
CCNE1	Known interactor of MPeM candidate gene	ESR1	FKBP4	Known interaction
CCNG1	Known interactor of MPeM candidate gene	ESR1	RPS6KA3	Known interaction
CCNH	Known interactor of MPeM candidate gene	ESR1	HDAC9	Known interaction
CCNT1	Known interactor of MPeM candidate gene	ESR1	POLR2D	Known interaction
CCNT2	Known interactor of MPeM candidate gene	ESR1	FUBP1	Known interaction
CCR1	Known interactor of MPeM candidate gene	ESR1	MSH2	Known interaction
CCR5	Known interactor of MPeM candidate gene	ESR1	MVP	Known interaction
CCT2	Known interactor of MPeM candidate gene	ESR1	SRC	Known interaction
CCT3	Known interactor of MPeM candidate gene	ESR1	TUBA1B	Known interaction
CCT4	Known interactor of MPeM candidate gene	ESR1	XBP1	Known interaction
CCT5	Known interactor of MPeM candidate gene	ESR1	MTA1	Known interaction
CCT6A	Known interactor of MPeM candidate gene	ESR1	NR0B2	Known interaction
CCT8	Known interactor of MPeM candidate gene	ESR1	HNRNPC	Known interaction
CD40LG	Known interactor of MPeM candidate gene	ESR1	RBFOX2	Known interaction
CD44	Known interactor of MPeM candidate gene	ESR1	ZBTB17	Known interaction
CD47	Known interactor of MPeM candidate gene	ESR1	USF1	Known interaction
CD53	Known interactor of MPeM candidate gene	ESR1	GADD45B	Known interaction
CD59	Known interactor of MPeM candidate gene	ESR1	PGR	Known interaction
CD68	Known interactor of MPeM candidate gene	ESR1	HDLBP	Known interaction
CD69	Known interactor of MPeM candidate gene	ESR1	SAFB	Known interaction
CD82	Known interactor of MPeM candidate gene	ESR1	TADA3	Known interaction
CDC123	Known interactor of MPeM candidate gene	ESR1	HSP90AA1	Known interaction
CDC14A	Known interactor of MPeM candidate gene	ESR1	NR1H4	Known interaction
CDC14B	Known interactor of MPeM candidate gene	ESR1	ITGB3BP	Known interaction
CDC20	Known interactor of MPeM candidate gene	ESR1	POLR2A	Known interaction
CDC23	Known interactor of MPeM candidate gene	ESR1	RTCB	Known interaction
CDC25A	Known interactor of MPeM candidate gene	ESR1	PA2G4	Known interaction
CDC25B	Known interactor of MPeM candidate gene	ESR1	NR2F6	Known interaction
CDC25C	Known interactor of MPeM candidate gene	ESR1	PPP1CA	Known interaction
CDC27	Known interactor of MPeM candidate gene	ESR1	TRIM24	Known interaction
CDC34	Known interactor of MPeM candidate gene	ESR1	RAC3	Known interaction
CDC37	Known interactor of MPeM candidate gene	ESR1	PIK3R3	Known interaction
CDC42	Known interactor of MPeM candidate gene	ESR1	HEXIM1	Known interaction
CDC45	Known interactor of MPeM candidate gene	ESR1	THRA	Known interaction
CDC5L	Known interactor of MPeM candidate gene	ESR1	H2BC8	Known interaction
CDC6	Known interactor of MPeM candidate gene	ESR1	HDAC3	Known interaction
CDC7	Known interactor of MPeM candidate gene	MET	TERT	Known interaction
CDC73	Known interactor of MPeM candidate gene	MET	TP53	Known interaction
CDCA7L	Known interactor of MPeM candidate gene	MET	RASSF1	Known interaction
CDCA8	Known interactor of MPeM candidate gene	MET	STK11	Known interaction
CDH1	Known interactor of MPeM candidate gene	MET	NF2	Known interaction
CDH11	Known interactor of MPeM candidate gene	MET	SHC1	Known interaction
CDH13	Known interactor of MPeM candidate gene	MET	SYK	Known interaction
CDH15	Known interactor of MPeM candidate gene	MET	SHB	Known interaction
CDH16	Known interactor of MPeM candidate gene	MET	YES1	Known interaction
CDH2	Known interactor of MPeM candidate gene	MET	SH2B1	Known interaction
CDH24	Known interactor of MPeM candidate gene	MET	ZAP70	Known interaction
CDH3	Known interactor of MPeM candidate gene	MET	TEC	Known interaction
CDH7	Known interactor of MPeM candidate gene	MET	SHD	Known interaction
CDH8	Known interactor of MPeM candidate gene	MET	PIK3R1	Known interaction
CDH9	Known interactor of MPeM candidate gene	MET	SLA2	Known interaction
CDK1	Known interactor of MPeM candidate gene	MET	SHC2	Known interaction
CDK11B	Known interactor of MPeM candidate gene	MET	SH3BP2	Known interaction
CDK14	Known interactor of MPeM candidate gene	MET	PTK6	Known interaction
CDK19	Known interactor of MPeM candidate gene	MET	SH2D3C	Known interaction
CDK2	Known interactor of MPeM candidate gene	MET	PTPRJ	Known interaction
CDK3	Known interactor of MPeM candidate gene	MET	STAT3	Known interaction
CDK4	Known interactor of MPeM candidate gene	MET	VAV3	Known interaction
CDK5	Known interactor of MPeM candidate gene	MET	SOCS2	Known interaction
CDK5R1	Known interactor of MPeM candidate gene	MET	SH2B3	Known interaction
CDK6	Known interactor of MPeM candidate gene	MET	TNS1	Known interaction
CDK7	Known interactor of MPeM candidate gene	MET	MUC20	Known interaction
CDK8	Known interactor of MPeM candidate gene	MET	RANBP10	Known interaction
CDK9	Known interactor of MPeM candidate gene	MET	TXK	Known interaction
CDKN1A	Known interactor of MPeM candidate gene	MET	SMC1A	Known interaction
CDKN1C	Known interactor of MPeM candidate gene	MET	RANBP9	Known interaction
CDKN2AIP	Known interactor of MPeM candidate gene	MET	SOCS1	Known interaction
CDKN2B	Known interactor of MPeM candidate gene	MET	SH2B2	Known interaction
CDKN2C	Known interactor of MPeM candidate gene	MET	TNS2	Known interaction
CDON	Known interactor of MPeM candidate gene	MET	SOCS5	Known interaction
CDX2	Known interactor of MPeM candidate gene	MET	PCBD2	Known interaction
CEACAM1	Known interactor of MPeM candidate gene	MET	PTPN11	Known interaction
CEBPA	Known interactor of MPeM candidate gene	MET	VAV1	Known interaction
CEBPB	Known interactor of MPeM candidate gene	MET	PLCG1	Known interaction
CEBPD	Known interactor of MPeM candidate gene	MET	RAF1	Known interaction
CEBPE	Known interactor of MPeM candidate gene	MET	SNAPIN	Known interaction
CEBPG	Known interactor of MPeM candidate gene	MET	VAV2	Known interaction
CEBPZ	Known interactor of MPeM candidate gene	MET	PLXNB1	Known interaction
CEND1	Known interactor of MPeM candidate gene	MET	SH2D1B	Known interaction
CENPA	Known interactor of MPeM candidate gene	MET	SRC	Known interaction
CENPC	Known interactor of MPeM candidate gene	MET	MYC	Known interaction
CENPX	Known interactor of MPeM candidate gene	MET	SHC4	Known interaction
CEP170	Known interactor of MPeM candidate gene	MET	NCK1	Known interaction
CEP63	Known interactor of MPeM candidate gene	MET	NCK2	Known interaction
CEP70	Known interactor of MPeM candidate gene	MET	TNS4	Known interaction
CEP97	Known interactor of MPeM candidate gene	MET	TNS3	Known interaction
CETP	Known interactor of MPeM candidate gene	MET	SOCS3	Known interaction
CFL1	Known interactor of MPeM candidate gene	MET	PIK3R2	Known interaction
CFL2	Known interactor of MPeM candidate gene	MET	SNX2	Known interaction
CFLAR	Known interactor of MPeM candidate gene	MET	SH2D1A	Known interaction
CFP	Known interactor of MPeM candidate gene	MET	PLCG2	Known interaction
CHCHD2	Known interactor of MPeM candidate gene	MET	STAP1	Known interaction
CHD3	Known interactor of MPeM candidate gene	MET	PIK3R3	Known interaction
CHD4	Known interactor of MPeM candidate gene	MET	SH2D2A	Known interaction
CHD8	Known interactor of MPeM candidate gene	MET	SPSB1	Known interaction
CHD9	Known interactor of MPeM candidate gene	MET	SOCS6	Known interaction
CHEK1	Known interactor of MPeM candidate gene	MET	SHC3	Known interaction
CHFR	Known interactor of MPeM candidate gene	MET	RASA1	Known interaction
CHGB	Known interactor of MPeM candidate gene	MET	PTPRB	Known interaction
CHN2	Known interactor of MPeM candidate gene	NF2	TERT	Known interaction
CHUK	Known interactor of MPeM candidate gene	NF2	TSC1	Known interaction
CIAO1	Known interactor of MPeM candidate gene	NF2	TP53	Known interaction
CIB1	Known interactor of MPeM candidate gene	NF2	RASSF1	Known interaction
CIC	Known interactor of MPeM candidate gene	NF2	STK11	Known interaction
CITED1	Known interactor of MPeM candidate gene	NF2	TARBP2	Known interaction
CLDN19	Known interactor of MPeM candidate gene	NF2	TTYH2	Known interaction
CLDN6	Known interactor of MPeM candidate gene	NF2	PDGFRA	Known interaction
CLDND2	Known interactor of MPeM candidate gene	NF2	XPO1	Known interaction
CLINT1	Known interactor of MPeM candidate gene	NF2	SDCBP	Known interaction
CLIP1	Known interactor of MPeM candidate gene	NF2	PYGO2	Known interaction
CLK1	Known interactor of MPeM candidate gene	NF2	TXLNB	Known interaction
CLNK	Known interactor of MPeM candidate gene	NF2	PRKCA	Known interaction
CLTA	Known interactor of MPeM candidate gene	NF2	PAK1	Known interaction
CLTCL1	Known interactor of MPeM candidate gene	NF2	RALGDS	Known interaction
CLU	Known interactor of MPeM candidate gene	NF2	SLC9A3R1	Known interaction
CMAS	Known interactor of MPeM candidate gene	NF2	PXN	Known interaction
CMTM7	Known interactor of MPeM candidate gene	NF2	RAF1	Known interaction
CMTM8	Known interactor of MPeM candidate gene	NF2	SPTBN1	Known interaction
CNKSR1	Known interactor of MPeM candidate gene	NF2	SGSM3	Known interaction
CNOT9	Known interactor of MPeM candidate gene	NF2	SOX4	Known interaction
CNR1	Known interactor of MPeM candidate gene	NF2	SOX3	Known interaction
CNTN2	Known interactor of MPeM candidate gene	NF2	SCHIP1	Known interaction
COL18A1	Known interactor of MPeM candidate gene	STK11	WT1	Known interaction
COL1A1	Known interactor of MPeM candidate gene	STK11	TP53	Known interaction
COL2A1	Known interactor of MPeM candidate gene	STK11	TERT	Known interaction
COL8A2	Known interactor of MPeM candidate gene	STK11	STK24	Known interaction
COL9A3	Known interactor of MPeM candidate gene	STK11	STK11IP	Known interaction
COP1	Known interactor of MPeM candidate gene	STK11	XPA	Known interaction
COPA	Known interactor of MPeM candidate gene	STK11	ZNF189	Known interaction
COPB1	Known interactor of MPeM candidate gene	STK11	TEAD2	Known interaction
COPS2	Known interactor of MPeM candidate gene	STK11	THOP1	Known interaction
COPS3	Known interactor of MPeM candidate gene	STK11	YWHAG	Known interaction
COPS4	Known interactor of MPeM candidate gene	STK11	THRSP	Known interaction
COPS5	Known interactor of MPeM candidate gene	STK11	TSG101	Known interaction
COPS6	Known interactor of MPeM candidate gene	STK11	TUBA1A	Known interaction
COPS7A	Known interactor of MPeM candidate gene	STK11	TRMO	Known interaction
COPS8	Known interactor of MPeM candidate gene	STK11	UBE2D2	Known interaction
CORO2A	Known interactor of MPeM candidate gene	STK11	STRADB	Known interaction
COX17	Known interactor of MPeM candidate gene	STK11	TBC1D23	Known interaction
COX5B	Known interactor of MPeM candidate gene	STK11	TRIM25	Known interaction
CPEB2	Known interactor of MPeM candidate gene	STK11	STX17	Known interaction
CR2	Known interactor of MPeM candidate gene	STK11	ZNF510	Known interaction
CRBN	Known interactor of MPeM candidate gene	STK11	TNIP2	Known interaction
CREB1	Known interactor of MPeM candidate gene	STK11	TNFRSF1A	Known interaction
CREB3	Known interactor of MPeM candidate gene	STK11	VPS72	Known interaction
CREB5	Known interactor of MPeM candidate gene	STK11	TUBB4A	Known interaction
CREBBP	Known interactor of MPeM candidate gene	STK11	TDRD7	Known interaction
CREBZF	Known interactor of MPeM candidate gene	STK11	STRADA	Known interaction
CREG1	Known interactor of MPeM candidate gene	EGFR	MET	Known interaction
CRELD2	Known interactor of MPeM candidate gene	EGFR	PIK3CA	Known interaction
CRK	Known interactor of MPeM candidate gene	EGFR	ESR1	Known interaction
CRY2	Known interactor of MPeM candidate gene	EGFR	MUC1	Known interaction
CSF1R	Known interactor of MPeM candidate gene	EGFR	MAPK8	Known interaction
CSF2RB	Known interactor of MPeM candidate gene	EGFR	KEAP1	Known interaction
CSF3R	Known interactor of MPeM candidate gene	EGFR	NF2	Known interaction
CSGALNACT2	Known interactor of MPeM candidate gene	EGFR	TRAF2	Known interaction
CSK	Known interactor of MPeM candidate gene	EGFR	PKIA	Known interaction
CSNK1A1	Known interactor of MPeM candidate gene	EGFR	HCK	Known interaction
CSNK1D	Known interactor of MPeM candidate gene	EGFR	PRKCE	Known interaction
CSNK2A1	Known interactor of MPeM candidate gene	EGFR	ERBB4	Known interaction
CSNK2A2	Known interactor of MPeM candidate gene	EGFR	MAP4K1	Known interaction
CSNK2B	Known interactor of MPeM candidate gene	EGFR	ZAP70	Known interaction
CSRP1	Known interactor of MPeM candidate gene	EGFR	GRAP2	Known interaction
CSTF2	Known interactor of MPeM candidate gene	EGFR	ITGA5	Known interaction
CTBP1	Known interactor of MPeM candidate gene	EGFR	RGS2	Known interaction
CTBP2	Known interactor of MPeM candidate gene	EGFR	PRKAR1B	Known interaction
CTCF	Known interactor of MPeM candidate gene	EGFR	SHD	Known interaction
CTDSP2	Known interactor of MPeM candidate gene	EGFR	SLA2	Known interaction
CTNNA1	Known interactor of MPeM candidate gene	EGFR	SHC2	Known interaction
CTNNA3	Known interactor of MPeM candidate gene	EGFR	RRAD	Known interaction
CTNNBIP1	Known interactor of MPeM candidate gene	EGFR	PITPNA	Known interaction
CTNND1	Known interactor of MPeM candidate gene	EGFR	PFKP	Known interaction
CTNND2	Known interactor of MPeM candidate gene	EGFR	LCP2	Known interaction
CTSA	Known interactor of MPeM candidate gene	EGFR	INPPL1	Known interaction
CTSB	Known interactor of MPeM candidate gene	EGFR	HPN	Known interaction
CTSV	Known interactor of MPeM candidate gene	EGFR	SOCS2	Known interaction
CTTN	Known interactor of MPeM candidate gene	EGFR	IRS4	Known interaction
CUEDC2	Known interactor of MPeM candidate gene	EGFR	PTPRR	Known interaction
CUL1	Known interactor of MPeM candidate gene	EGFR	WASL	Known interaction
CUL2	Known interactor of MPeM candidate gene	EGFR	IL13RA2	Known interaction
CUL3	Known interactor of MPeM candidate gene	EGFR	SOS1	Known interaction
CUL4B	Known interactor of MPeM candidate gene	EGFR	FES	Known interaction
CUL9	Known interactor of MPeM candidate gene	EGFR	MAPK14	Known interaction
CUX1	Known interactor of MPeM candidate gene	EGFR	SCAMP3	Known interaction
CXCL1	Known interactor of MPeM candidate gene	EGFR	STAT2	Known interaction
CXCL11	Known interactor of MPeM candidate gene	EGFR	PAK1	Known interaction
CXCL16	Known interactor of MPeM candidate gene	EGFR	TUBA4A	Known interaction
CXCL9	Known interactor of MPeM candidate gene	EGFR	PDGFRB	Known interaction
CXCR4	Known interactor of MPeM candidate gene	EGFR	EPPK1	Known interaction
CXXC1	Known interactor of MPeM candidate gene	EGFR	GRB10	Known interaction
CYB5B	Known interactor of MPeM candidate gene	EGFR	TLN1	Known interaction
CYB5D2	Known interactor of MPeM candidate gene	EGFR	LINC01139	Known interaction
CYLC2	Known interactor of MPeM candidate gene	EGFR	JUP	Known interaction
CYLD	Known interactor of MPeM candidate gene	EGFR	MATR3	Known interaction
CYP17A1	Known interactor of MPeM candidate gene	EGFR	SH3BGRL3	Known interaction
CYP4F2	Known interactor of MPeM candidate gene	EGFR	EPB41	Known interaction
CYSRT1	Known interactor of MPeM candidate gene	EGFR	LCK	Known interaction
CYTH2	Known interactor of MPeM candidate gene	EGFR	RAPGEF1	Known interaction
CYTH3	Known interactor of MPeM candidate gene	EGFR	RAF1	Known interaction
D2HGDH	Known interactor of MPeM candidate gene	EGFR	UBB	Known interaction
DACH1	Known interactor of MPeM candidate gene	EGFR	IKBKG	Known interaction
DAP3	Known interactor of MPeM candidate gene	EGFR	PTPRS	Known interaction
DAPK3	Known interactor of MPeM candidate gene	EGFR	PTPN18	Known interaction
DARS1	Known interactor of MPeM candidate gene	EGFR	TNC	Known interaction
DBF4	Known interactor of MPeM candidate gene	EGFR	PTPN1	Known interaction
DBN1	Known interactor of MPeM candidate gene	EGFR	SLA	Known interaction
DCAF1	Known interactor of MPeM candidate gene	EGFR	SEC13	Known interaction
DCAF11	Known interactor of MPeM candidate gene	EGFR	PML	Known interaction
DCAF13	Known interactor of MPeM candidate gene	EGFR	FGR	Known interaction
DCAF6	Known interactor of MPeM candidate gene	EGFR	SNX4	Known interaction
DCBLD2	Known interactor of MPeM candidate gene	EGFR	UROD	Known interaction
DCC	Known interactor of MPeM candidate gene	EGFR	PRKCZ	Known interaction
DCLRE1C	Known interactor of MPeM candidate gene	EGFR	SOCS7	Known interaction
DCN	Known interactor of MPeM candidate gene	EGFR	NIBAN2	Known interaction
DCP2	Known interactor of MPeM candidate gene	EGFR	PTK2B	Known interaction
DCTN2	Known interactor of MPeM candidate gene	EGFR	SH3GL3	Known interaction
DDB1	Known interactor of MPeM candidate gene	EGFR	MAP3K3	Known interaction
DDB2	Known interactor of MPeM candidate gene	EGFR	GOT1	Known interaction
DDC	Known interactor of MPeM candidate gene	EGFR	SH2D3A	Known interaction
DDIT3	Known interactor of MPeM candidate gene	EGFR	NCK1	Known interaction
DDOST	Known interactor of MPeM candidate gene	EGFR	ITGB1	Known interaction
DDX1	Known interactor of MPeM candidate gene	EGFR	ILKAP	Known interaction
DDX17	Known interactor of MPeM candidate gene	EGFR	TNS3	Known interaction
DDX20	Known interactor of MPeM candidate gene	EGFR	SHE	Known interaction
DDX21	Known interactor of MPeM candidate gene	EGFR	PLD2	Known interaction
DDX24	Known interactor of MPeM candidate gene	EGFR	SH2D1A	Known interaction
DDX47	Known interactor of MPeM candidate gene	EGFR	TUBA1A	Known interaction
DDX5	Known interactor of MPeM candidate gene	EGFR	SNX1	Known interaction
DDX50	Known interactor of MPeM candidate gene	EGFR	PLCG2	Known interaction
DDX51	Known interactor of MPeM candidate gene	EGFR	PIK3C2B	Known interaction
DDX54	Known interactor of MPeM candidate gene	EGFR	PPP3CB	Known interaction
DEAF1	Known interactor of MPeM candidate gene	EGFR	RASA1	Known interaction
DEF6	Known interactor of MPeM candidate gene	EGFR	MT-CO2	Known interaction
DEGS1	Known interactor of MPeM candidate gene	EGFR	ZPR1	Known interaction
DENND5A	Known interactor of MPeM candidate gene	EGFR	PTGDS	Known interaction
DGKE	Known interactor of MPeM candidate gene	EGFR	GNAI2	Known interaction
DGKZ	Known interactor of MPeM candidate gene	EGFR	EPS8	Known interaction
DHCR24	Known interactor of MPeM candidate gene	EGFR	SHC1	Known interaction
DHFR	Known interactor of MPeM candidate gene	EGFR	GPNMB	Known interaction
DHX15	Known interactor of MPeM candidate gene	EGFR	PCNA	Known interaction
DHX9	Known interactor of MPeM candidate gene	EGFR	PPP2CB	Known interaction
DIABLO	Known interactor of MPeM candidate gene	EGFR	STX17	Known interaction
DIRAS3	Known interactor of MPeM candidate gene	EGFR	PTPN22	Known interaction
DISC1	Known interactor of MPeM candidate gene	EGFR	PRKAR1A	Known interaction
DKC1	Known interactor of MPeM candidate gene	EGFR	LYN	Known interaction
DLC1	Known interactor of MPeM candidate gene	EGFR	PPP5C	Known interaction
DLEU1	Known interactor of MPeM candidate gene	EGFR	RGS16	Known interaction
DLG1	Known interactor of MPeM candidate gene	EGFR	ZNF510	Known interaction
DLG5	Known interactor of MPeM candidate gene	EGFR	KRT8	Known interaction
DMAP1	Known interactor of MPeM candidate gene	EGFR	SH2B1	Known interaction
DMRT3	Known interactor of MPeM candidate gene	EGFR	PTPN12	Known interaction
DMTF1	Known interactor of MPeM candidate gene	EGFR	PRKCB	Known interaction
DNAJA1	Known interactor of MPeM candidate gene	EGFR	NTRK2	Known interaction
DNAJA2	Known interactor of MPeM candidate gene	EGFR	HEMGN	Known interaction
DNAJA3	Known interactor of MPeM candidate gene	EGFR	STAM2	Known interaction
DNAJB1	Known interactor of MPeM candidate gene	EGFR	PIK3R1	Known interaction
DNAJB6	Known interactor of MPeM candidate gene	EGFR	GRIN2B	Known interaction
DNAJC10	Known interactor of MPeM candidate gene	EGFR	JAK2	Known interaction
DNAJC4	Known interactor of MPeM candidate gene	EGFR	S100A4	Known interaction
DNAJC7	Known interactor of MPeM candidate gene	EGFR	PDGFRA	Known interaction
DNM2	Known interactor of MPeM candidate gene	EGFR	TNFRSF1A	Known interaction
DNMT1	Known interactor of MPeM candidate gene	EGFR	PTPRJ	Known interaction
DNMT3L	Known interactor of MPeM candidate gene	EGFR	STAT3	Known interaction
DNTTIP2	Known interactor of MPeM candidate gene	EGFR	SGSM2	Known interaction
DOK2	Known interactor of MPeM candidate gene	EGFR	MAPK1	Known interaction
DOK4	Known interactor of MPeM candidate gene	EGFR	EPHA2	Known interaction
DOK5	Known interactor of MPeM candidate gene	EGFR	LRRK1	Known interaction
DOK6	Known interactor of MPeM candidate gene	EGFR	RNF126	Known interaction
DPH6	Known interactor of MPeM candidate gene	EGFR	TXK	Known interaction
DPM1	Known interactor of MPeM candidate gene	EGFR	PRKACA	Known interaction
DPP3	Known interactor of MPeM candidate gene	EGFR	EPS15	Known interaction
DPP9	Known interactor of MPeM candidate gene	EGFR	LRP1	Known interaction
DRG1	Known interactor of MPeM candidate gene	EGFR	SOCS5	Known interaction
DSC3	Known interactor of MPeM candidate gene	EGFR	TNK2	Known interaction
DSP	Known interactor of MPeM candidate gene	EGFR	SPCS2	Known interaction
DTL	Known interactor of MPeM candidate gene	EGFR	PTPN11	Known interaction
DUSP1	Known interactor of MPeM candidate gene	EGFR	TMCO3	Known interaction
DUSP10	Known interactor of MPeM candidate gene	EGFR	PPM1B	Known interaction
DUSP16	Known interactor of MPeM candidate gene	EGFR	UCHL1	Known interaction
DUSP19	Known interactor of MPeM candidate gene	EGFR	PLCG1	Known interaction
DUSP22	Known interactor of MPeM candidate gene	EGFR	GNAS	Known interaction
DUSP3	Known interactor of MPeM candidate gene	EGFR	GPM6B	Known interaction
DUSP4	Known interactor of MPeM candidate gene	EGFR	MIF	Known interaction
DUSP7	Known interactor of MPeM candidate gene	EGFR	NEDD4	Known interaction
DUT	Known interactor of MPeM candidate gene	EGFR	MAP2K1	Known interaction
DUX4	Known interactor of MPeM candidate gene	EGFR	MDH1	Known interaction
DVL1	Known interactor of MPeM candidate gene	EGFR	FRAT2	Known interaction
DVL2	Known interactor of MPeM candidate gene	EGFR	GRK2	Known interaction
DVL3	Known interactor of MPeM candidate gene	EGFR	GGA3	Known interaction
DYNC1H1	Known interactor of MPeM candidate gene	EGFR	SHC4	Known interaction
DYNLL1	Known interactor of MPeM candidate gene	EGFR	S100A7	Known interaction
DYRK1A	Known interactor of MPeM candidate gene	EGFR	TPM1	Known interaction
DYRK2	Known interactor of MPeM candidate gene	EGFR	NCK2	Known interaction
E2F1	Known interactor of MPeM candidate gene	EGFR	SNX2	Known interaction
E2F2	Known interactor of MPeM candidate gene	EGFR	PTPRU	Known interaction
E2F3	Known interactor of MPeM candidate gene	EGFR	TPI1	Known interaction
E2F4	Known interactor of MPeM candidate gene	EGFR	PDCD6IP	Known interaction
E4F1	Known interactor of MPeM candidate gene	EGFR	SNX9	Known interaction
EAF1	Known interactor of MPeM candidate gene	EGFR	HTT	Known interaction
EAF2	Known interactor of MPeM candidate gene	EGFR	GRB7	Known interaction
ECSIT	Known interactor of MPeM candidate gene	EGFR	SOCS6	Known interaction
EDDM3B	Known interactor of MPeM candidate gene	EGFR	OAZ1	Known interaction
EDF1	Known interactor of MPeM candidate gene	EGFR	ERBB3	Known interaction
EED	Known interactor of MPeM candidate gene	EGFR	FAS	Known interaction
EEF1A2	Known interactor of MPeM candidate gene	EGFR	ERBB2	Known interaction
EEF2	Known interactor of MPeM candidate gene	EGFR	HDAC7	Known interaction
EEF2K	Known interactor of MPeM candidate gene	EGFR	GJB1	Known interaction
EFCAB6	Known interactor of MPeM candidate gene	EGFR	GRB2	Known interaction
EFEMP2	Known interactor of MPeM candidate gene	EGFR	HSPA1A	Known interaction
EFHC2	Known interactor of MPeM candidate gene	EGFR	SYK	Known interaction
EFNA1	Known interactor of MPeM candidate gene	EGFR	SUPT6H	Known interaction
EFNA5	Known interactor of MPeM candidate gene	EGFR	TSTD2	Known interaction
EFNB1	Known interactor of MPeM candidate gene	EGFR	EREG	Known interaction
EFNB2	Known interactor of MPeM candidate gene	EGFR	RIN2	Known interaction
EGF	Known interactor of MPeM candidate gene	EGFR	HBEGF	Known interaction
EGLN3	Known interactor of MPeM candidate gene	EGFR	TXN	Known interaction
EGR1	Known interactor of MPeM candidate gene	EGFR	PTK2	Known interaction
EHMT1	Known interactor of MPeM candidate gene	EGFR	LAT	Known interaction
EHMT2	Known interactor of MPeM candidate gene	EGFR	IQGAP1	Known interaction
EID1	Known interactor of MPeM candidate gene	EGFR	UBE2V2	Known interaction
EIF2AK2	Known interactor of MPeM candidate gene	EGFR	RNF115	Known interaction
EIF2S1	Known interactor of MPeM candidate gene	EGFR	PTK6	Known interaction
EIF2S2	Known interactor of MPeM candidate gene	EGFR	SH2D3C	Known interaction
EIF3B	Known interactor of MPeM candidate gene	EGFR	YWHAQ	Known interaction
EIF3F	Known interactor of MPeM candidate gene	EGFR	SFN	Known interaction
EIF3I	Known interactor of MPeM candidate gene	EGFR	TNS1	Known interaction
EIF3L	Known interactor of MPeM candidate gene	EGFR	H3-4	Known interaction
EIF4A3	Known interactor of MPeM candidate gene	EGFR	PPM1A	Known interaction
EIF4E	Known interactor of MPeM candidate gene	EGFR	SNCA	Known interaction
EIF4EBP1	Known interactor of MPeM candidate gene	EGFR	ITK	Known interaction
EIF4EBP2	Known interactor of MPeM candidate gene	EGFR	TJP1	Known interaction
EIF6	Known interactor of MPeM candidate gene	EGFR	MAP3K14	Known interaction
ELAVL1	Known interactor of MPeM candidate gene	EGFR	HOXC10	Known interaction
ELF1	Known interactor of MPeM candidate gene	EGFR	PTPRT	Known interaction
ELF3	Known interactor of MPeM candidate gene	EGFR	SH2B2	Known interaction
ELK1	Known interactor of MPeM candidate gene	EGFR	STAT5B	Known interaction
ELK3	Known interactor of MPeM candidate gene	EGFR	ITGB2	Known interaction
ELK4	Known interactor of MPeM candidate gene	EGFR	STYX	Known interaction
ELL	Known interactor of MPeM candidate gene	EGFR	RAB3A	Known interaction
ELL3	Known interactor of MPeM candidate gene	EGFR	GAPDH	Known interaction
ELOF1	Known interactor of MPeM candidate gene	EGFR	ERRFI1	Known interaction
ELP1	Known interactor of MPeM candidate gene	EGFR	TLR2	Known interaction
ELP2	Known interactor of MPeM candidate gene	EGFR	XRCC6	Known interaction
EMC6	Known interactor of MPeM candidate gene	EGFR	ELF3	Known interaction
EMD	Known interactor of MPeM candidate gene	EGFR	SOCS4	Known interaction
EMP3	Known interactor of MPeM candidate gene	EGFR	PLSCR1	Known interaction
EN1	Known interactor of MPeM candidate gene	EGFR	SOS2	Known interaction
ENC1	Known interactor of MPeM candidate gene	EGFR	TGFB1	Known interaction
ENKD1	Known interactor of MPeM candidate gene	EGFR	VAV2	Known interaction
ENO1	Known interactor of MPeM candidate gene	EGFR	PDK3	Known interaction
ENTPD3	Known interactor of MPeM candidate gene	EGFR	RGS4	Known interaction
EP300	Known interactor of MPeM candidate gene	EGFR	SNX6	Known interaction
EPAS1	Known interactor of MPeM candidate gene	EGFR	RIPK1	Known interaction
EPB41	Known interactor of MPeM candidate gene	EGFR	PRKD1	Known interaction
EPHA2	Known interactor of MPeM candidate gene	EGFR	IRS1	Known interaction
EPHA3	Known interactor of MPeM candidate gene	EGFR	ICAM1	Known interaction
EPHB6	Known interactor of MPeM candidate gene	EGFR	GRB14	Known interaction
EPOR	Known interactor of MPeM candidate gene	EGFR	TNS4	Known interaction
EPPK1	Known interactor of MPeM candidate gene	EGFR	SOCS3	Known interaction
EPRS1	Known interactor of MPeM candidate gene	EGFR	PIK3R2	Known interaction
EPS15	Known interactor of MPeM candidate gene	EGFR	MAPK3	Known interaction
EPS8	Known interactor of MPeM candidate gene	EGFR	NUMBL	Known interaction
EPSTI1	Known interactor of MPeM candidate gene	EGFR	MUC4	Known interaction
ERBB2	Known interactor of MPeM candidate gene	EGFR	NRG1	Known interaction
ERBB3	Known interactor of MPeM candidate gene	EGFR	PSMA7	Known interaction
ERBB4	Known interactor of MPeM candidate gene	EGFR	TRMO	Known interaction
ERBIN	Known interactor of MPeM candidate gene	EGFR	GAB1	Known interaction
ERCC2	Known interactor of MPeM candidate gene	EGFR	MAPK8IP2	Known interaction
ERCC3	Known interactor of MPeM candidate gene	EGFR	SHC3	Known interaction
ERCC6	Known interactor of MPeM candidate gene	EGFR	WASF3	Known interaction
EREG	Known interactor of MPeM candidate gene	EGFR	GABARAPL2	Known interaction
ERG	Known interactor of MPeM candidate gene	EGFR	PRDX1	Known interaction
ERG28	Known interactor of MPeM candidate gene	EGFR	SPARCL1	Known interaction
ERH	Known interactor of MPeM candidate gene	EGFR	STIP1	Known interaction
ERICH5	Known interactor of MPeM candidate gene	EGFR	PTPRB	Known interaction
ERLEC1	Known interactor of MPeM candidate gene	EGFR	NCAM1	Known interaction
ERRFI1	Known interactor of MPeM candidate gene	EGFR	PLEC	Known interaction
ESR2	Known interactor of MPeM candidate gene	EGFR	EZR	Known interaction
ESRRA	Known interactor of MPeM candidate gene	EGFR	RAB31	Known interaction
ESRRG	Known interactor of MPeM candidate gene	EGFR	MTDH	Known interaction
ETF1	Known interactor of MPeM candidate gene	EGFR	MAP3K12	Known interaction
ETS1	Known interactor of MPeM candidate gene	EGFR	HSP90AB1	Known interaction
ETS2	Known interactor of MPeM candidate gene	EGFR	SHB	Known interaction
ETV1	Known interactor of MPeM candidate gene	EGFR	PDP1	Known interaction
ETV4	Known interactor of MPeM candidate gene	EGFR	YES1	Known interaction
ETV5	Known interactor of MPeM candidate gene	EGFR	SLC3A2	Known interaction
ETV7	Known interactor of MPeM candidate gene	EGFR	PRCC	Known interaction
EVI5	Known interactor of MPeM candidate gene	EGFR	ITSN2	Known interaction
EWSR1	Known interactor of MPeM candidate gene	EGFR	PTPN20	Known interaction
EXOC1	Known interactor of MPeM candidate gene	EGFR	TEC	Known interaction
EXOC2	Known interactor of MPeM candidate gene	EGFR	HSP90B1	Known interaction
EXOSC1	Known interactor of MPeM candidate gene	EGFR	FER	Known interaction
EXOSC2	Known interactor of MPeM candidate gene	EGFR	PLD1	Known interaction
EXOSC4	Known interactor of MPeM candidate gene	EGFR	PPARG	Known interaction
EXOSC5	Known interactor of MPeM candidate gene	EGFR	FBXO25	Known interaction
EXOSC7	Known interactor of MPeM candidate gene	EGFR	FAH	Known interaction
EXOSC8	Known interactor of MPeM candidate gene	EGFR	MOB4	Known interaction
EZH2	Known interactor of MPeM candidate gene	EGFR	NANS	Known interaction
EZR	Known interactor of MPeM candidate gene	EGFR	VAV3	Known interaction
F2RL2	Known interactor of MPeM candidate gene	EGFR	HGS	Known interaction
FAAP24	Known interactor of MPeM candidate gene	EGFR	HSPA4	Known interaction
FAH	Known interactor of MPeM candidate gene	EGFR	SH2B3	Known interaction
FAIM2	Known interactor of MPeM candidate gene	EGFR	STAP2	Known interaction
FAM110A	Known interactor of MPeM candidate gene	EGFR	FRK	Known interaction
FAM117B	Known interactor of MPeM candidate gene	EGFR	RNF144A	Known interaction
FAM193B	Known interactor of MPeM candidate gene	EGFR	FANCC	Known interaction
FAM222B	Known interactor of MPeM candidate gene	EGFR	KRT18	Known interaction
FAM90A1	Known interactor of MPeM candidate gene	EGFR	HSPA8	Known interaction
FAM9B	Known interactor of MPeM candidate gene	EGFR	PRKCA	Known interaction
FANCA	Known interactor of MPeM candidate gene	EGFR	PRKCD	Known interaction
FANCC	Known interactor of MPeM candidate gene	EGFR	HSH2D	Known interaction
FANCD2	Known interactor of MPeM candidate gene	EGFR	SOCS1	Known interaction
FARSA	Known interactor of MPeM candidate gene	EGFR	SCAMP1	Known interaction
FARSB	Known interactor of MPeM candidate gene	EGFR	TNS2	Known interaction
FAS	Known interactor of MPeM candidate gene	EGFR	SELENOP	Known interaction
FASLG	Known interactor of MPeM candidate gene	EGFR	STAT1	Known interaction
FASN	Known interactor of MPeM candidate gene	EGFR	PIN4	Known interaction
FBH1	Known interactor of MPeM candidate gene	EGFR	OLFM1	Known interaction
FBL	Known interactor of MPeM candidate gene	EGFR	MAPT	Known interaction
FBP1	Known interactor of MPeM candidate gene	EGFR	TGFA	Known interaction
FBP2	Known interactor of MPeM candidate gene	EGFR	SLC9A3R1	Known interaction
FBXL7	Known interactor of MPeM candidate gene	EGFR	VAV1	Known interaction
FBXO11	Known interactor of MPeM candidate gene	EGFR	PTPN7	Known interaction
FBXO25	Known interactor of MPeM candidate gene	EGFR	MGARP	Known interaction
FBXO42	Known interactor of MPeM candidate gene	EGFR	STAT5A	Known interaction
FBXO8	Known interactor of MPeM candidate gene	EGFR	MEGF6	Known interaction
FBXW11	Known interactor of MPeM candidate gene	EGFR	PTPN6	Known interaction
FBXW2	Known interactor of MPeM candidate gene	EGFR	MAPK9	Known interaction
FBXW7	Known interactor of MPeM candidate gene	EGFR	FKBP4	Known interaction
FCAMR	Known interactor of MPeM candidate gene	EGFR	PSMD4	Known interaction
FER	Known interactor of MPeM candidate gene	EGFR	PTPN2	Known interaction
FES	Known interactor of MPeM candidate gene	EGFR	KCTD9P2	Known interaction
FGA	Known interactor of MPeM candidate gene	EGFR	NUMB	Known interaction
FGFR1	Known interactor of MPeM candidate gene	EGFR	MAST1	Known interaction
FGFR2	Known interactor of MPeM candidate gene	EGFR	IL5RA	Known interaction
FGFR3	Known interactor of MPeM candidate gene	EGFR	SH2D1B	Known interaction
FGFR4	Known interactor of MPeM candidate gene	EGFR	SRC	Known interaction
FGR	Known interactor of MPeM candidate gene	EGFR	SMURF2	Known interaction
FHIT	Known interactor of MPeM candidate gene	EGFR	FN1	Known interaction
FHL1	Known interactor of MPeM candidate gene	EGFR	HDAC6	Known interaction
FHL2	Known interactor of MPeM candidate gene	EGFR	KRT17	Known interaction
FHL3	Known interactor of MPeM candidate gene	EGFR	TRPV1	Known interaction
FKBP1A	Known interactor of MPeM candidate gene	EGFR	PTPRH	Known interaction
FKBP4	Known interactor of MPeM candidate gene	EGFR	GGA1	Known interaction
FKBP5	Known interactor of MPeM candidate gene	EGFR	NDN	Known interaction
FKBP8	Known interactor of MPeM candidate gene	EGFR	MAPK8IP1	Known interaction
FLII	Known interactor of MPeM candidate gene	EGFR	HSP90AA1	Known interaction
FLNA	Known interactor of MPeM candidate gene	EGFR	KRT7	Known interaction
FLT1	Known interactor of MPeM candidate gene	EGFR	PIM1	Known interaction
FLT4	Known interactor of MPeM candidate gene	EGFR	SORBS2	Known interaction
FMR1NB	Known interactor of MPeM candidate gene	EGFR	S100A9	Known interaction
FN1	Known interactor of MPeM candidate gene	EGFR	RUSC2	Known interaction
FNTA	Known interactor of MPeM candidate gene	EGFR	VAPA	Known interaction
FNTB	Known interactor of MPeM candidate gene	EGFR	YWHAB	Known interaction
FOS	Known interactor of MPeM candidate gene	EGFR	STAP1	Known interaction
FOSB	Known interactor of MPeM candidate gene	EGFR	PIK3R3	Known interaction
FOSL1	Known interactor of MPeM candidate gene	EGFR	TAB1	Known interaction
FOSL2	Known interactor of MPeM candidate gene	EGFR	SH2D2A	Known interaction
FOXA1	Known interactor of MPeM candidate gene	EGFR	FKBP8	Known interaction
FOXG1	Known interactor of MPeM candidate gene	EGFR	HEXIM1	Known interaction
FOXH1	Known interactor of MPeM candidate gene	EGFR	NR3C1	Known interaction
FOXK1	Known interactor of MPeM candidate gene	EGFR	RAP1GDS1	Known interaction
FOXK2	Known interactor of MPeM candidate gene	EGFR	YWHAZ	Known interaction
FOXM1	Known interactor of MPeM candidate gene	EGFR	PIK3C2A	Known interaction
FOXO1	Known interactor of MPeM candidate gene	EGFR	SNRPD2	Known interaction
FOXO3	Known interactor of MPeM candidate gene	EGFR	RIN1	Known interaction
FOXO4	Known interactor of MPeM candidate gene	PTEN	TP53	Known interaction
FRAT2	Known interactor of MPeM candidate gene	PTEN	STK11	Known interaction
FRK	Known interactor of MPeM candidate gene	PTEN	RPL10	Known interaction
FRS2	Known interactor of MPeM candidate gene	PTEN	RPS11	Known interaction
FRS3	Known interactor of MPeM candidate gene	PTEN	RPS17	Known interaction
FSCN1	Known interactor of MPeM candidate gene	PTEN	RPL23	Known interaction
FTH1	Known interactor of MPeM candidate gene	PTEN	SUGP2	Known interaction
FTL	Known interactor of MPeM candidate gene	PTEN	RPS2	Known interaction
FUBP1	Known interactor of MPeM candidate gene	PTEN	THOC3	Known interaction
FUBP3	Known interactor of MPeM candidate gene	PTEN	SSRP1	Known interaction
FUS	Known interactor of MPeM candidate gene	PTEN	STUB1	Known interaction
FXYD6	Known interactor of MPeM candidate gene	PTEN	RPL10A	Known interaction
FYN	Known interactor of MPeM candidate gene	PTEN	SNAI1	Known interaction
FZR1	Known interactor of MPeM candidate gene	PTEN	SLC25A3	Known interaction
GAB1	Known interactor of MPeM candidate gene	PTEN	SLC25A13	Known interaction
GABARAP	Known interactor of MPeM candidate gene	PTEN	RPL7	Known interaction
GABARAPL2	Known interactor of MPeM candidate gene	PTEN	PXN	Known interaction
GABRB1	Known interactor of MPeM candidate gene	PTEN	TNKS2	Known interaction
GADD45A	Known interactor of MPeM candidate gene	PTEN	QPCTL	Known interaction
GADD45B	Known interactor of MPeM candidate gene	PTEN	SMC2	Known interaction
GADD45G	Known interactor of MPeM candidate gene	PTEN	RPLP0	Known interaction
GADD45GIP1	Known interactor of MPeM candidate gene	PTEN	TCF25	Known interaction
GAK	Known interactor of MPeM candidate gene	PTEN	SMARCA5	Known interaction
GALNT1	Known interactor of MPeM candidate gene	PTEN	TCP1	Known interaction
GALNT10	Known interactor of MPeM candidate gene	PTEN	RPL13A	Known interaction
GALNT12	Known interactor of MPeM candidate gene	PTEN	RPL36	Known interaction
GALNT15	Known interactor of MPeM candidate gene	PTEN	UBE2S	Known interaction
GALNT2	Known interactor of MPeM candidate gene	PTEN	RBBP5	Known interaction
GALNT4	Known interactor of MPeM candidate gene	PTEN	RPS5	Known interaction
GANAB	Known interactor of MPeM candidate gene	PTEN	SRP14	Known interaction
GAPDH	Known interactor of MPeM candidate gene	PTEN	SDC4	Known interaction
GARS1	Known interactor of MPeM candidate gene	PTEN	SNRPD1	Known interaction
GAS8	Known interactor of MPeM candidate gene	PTEN	SET	Known interaction
GAST	Known interactor of MPeM candidate gene	PTEN	RFC3	Known interaction
GATA1	Known interactor of MPeM candidate gene	PTEN	PTK7	Known interaction
GATA2	Known interactor of MPeM candidate gene	PTEN	RPS6	Known interaction
GDNF	Known interactor of MPeM candidate gene	PTEN	RPL22	Known interaction
GEM	Known interactor of MPeM candidate gene	PTEN	UTRN	Known interaction
GEMIN4	Known interactor of MPeM candidate gene	PTEN	RPS20	Known interaction
GEMIN5	Known interactor of MPeM candidate gene	PTEN	STAG2	Known interaction
GFAP	Known interactor of MPeM candidate gene	PTEN	SDCBP	Known interaction
GFPT1	Known interactor of MPeM candidate gene	PTEN	TMEFF1	Known interaction
GGA1	Known interactor of MPeM candidate gene	PTEN	RPS26	Known interaction
GGA3	Known interactor of MPeM candidate gene	PTEN	RPL21	Known interaction
GHR	Known interactor of MPeM candidate gene	PTEN	SNX27	Known interaction
GJB1	Known interactor of MPeM candidate gene	PTEN	TERF2IP	Known interaction
GLA	Known interactor of MPeM candidate gene	PTEN	SNRPA1	Known interaction
GLCE	Known interactor of MPeM candidate gene	PTEN	RPS23	Known interaction
GLI2	Known interactor of MPeM candidate gene	PTEN	RPP40	Known interaction
GLIS1	Known interactor of MPeM candidate gene	PTEN	SUDS3	Known interaction
GLIS2	Known interactor of MPeM candidate gene	PTEN	TUBB4B	Known interaction
GLMN	Known interactor of MPeM candidate gene	PTEN	XRCC5	Known interaction
GLRX5	Known interactor of MPeM candidate gene	PTEN	YAP1	Known interaction
GMNN	Known interactor of MPeM candidate gene	PTEN	UBE2D3	Known interaction
GNA11	Known interactor of MPeM candidate gene	PTEN	YTHDC2	Known interaction
GNA13	Known interactor of MPeM candidate gene	PTEN	RAD21	Known interaction
GNAI1	Known interactor of MPeM candidate gene	PTEN	SKP1	Known interaction
GNAI2	Known interactor of MPeM candidate gene	PTEN	UBE2I	Known interaction
GNAQ	Known interactor of MPeM candidate gene	PTEN	RING1	Known interaction
GNAS	Known interactor of MPeM candidate gene	PTEN	RPS15A	Known interaction
GNB4	Known interactor of MPeM candidate gene	PTEN	RPL23A	Known interaction
GNL3	Known interactor of MPeM candidate gene	PTEN	TNKS	Known interaction
GNPDA1	Known interactor of MPeM candidate gene	PTEN	THOC2	Known interaction
GOLGA2	Known interactor of MPeM candidate gene	PTEN	SNRPB2	Known interaction
GOLGA6L9	Known interactor of MPeM candidate gene	PTEN	SLC25A1	Known interaction
GOLT1B	Known interactor of MPeM candidate gene	PTEN	SMCHD1	Known interaction
GOPC	Known interactor of MPeM candidate gene	PTEN	SLC25A5	Known interaction
GORASP2	Known interactor of MPeM candidate gene	PTEN	PURA	Known interaction
GOT1	Known interactor of MPeM candidate gene	PTEN	RPL31	Known interaction
GPANK1	Known interactor of MPeM candidate gene	PTEN	SDC1	Known interaction
GPC4	Known interactor of MPeM candidate gene	PTEN	SNRNP200	Known interaction
GPHN	Known interactor of MPeM candidate gene	PTEN	RPS25	Known interaction
GPM6B	Known interactor of MPeM candidate gene	PTEN	SIN3A	Known interaction
GPNMB	Known interactor of MPeM candidate gene	PTEN	SETX	Known interaction
GPR108	Known interactor of MPeM candidate gene	PTEN	RPN2	Known interaction
GPR151	Known interactor of MPeM candidate gene	PTEN	TXN	Known interaction
GPS1	Known interactor of MPeM candidate gene	PTEN	ZNF326	Known interaction
GPS2	Known interactor of MPeM candidate gene	PTEN	PTK2	Known interaction
GPSM2	Known interactor of MPeM candidate gene	PTEN	RPL12	Known interaction
GPSM3	Known interactor of MPeM candidate gene	PTEN	RBM4	Known interaction
GPX2	Known interactor of MPeM candidate gene	PTEN	TUBB	Known interaction
GRAP2	Known interactor of MPeM candidate gene	PTEN	STRAP	Known interaction
GRB10	Known interactor of MPeM candidate gene	PTEN	USP7	Known interaction
GRB14	Known interactor of MPeM candidate gene	PTEN	SMARCA4	Known interaction
GRB2	Known interactor of MPeM candidate gene	PTEN	RPL17	Known interaction
GRB7	Known interactor of MPeM candidate gene	PTEN	RPL34	Known interaction
GREB1	Known interactor of MPeM candidate gene	PTEN	SSB	Known interaction
GRIK2	Known interactor of MPeM candidate gene	PTEN	RCN1	Known interaction
GRIN1	Known interactor of MPeM candidate gene	PTEN	RPL28	Known interaction
GRIN2B	Known interactor of MPeM candidate gene	PTEN	U2AF1	Known interaction
GRIN2D	Known interactor of MPeM candidate gene	PTEN	UTP14A	Known interaction
GRIP1	Known interactor of MPeM candidate gene	PTEN	XRCC6	Known interaction
GRIPAP1	Known interactor of MPeM candidate gene	PTEN	RPL18A	Known interaction
GRK2	Known interactor of MPeM candidate gene	PTEN	RSL1D1	Known interaction
GRM1	Known interactor of MPeM candidate gene	PTEN	TUFM	Known interaction
GRWD1	Known interactor of MPeM candidate gene	PTEN	RPS4X	Known interaction
GSC2	Known interactor of MPeM candidate gene	PTEN	SPTBN1	Known interaction
GSK3A	Known interactor of MPeM candidate gene	PTEN	RPS3	Known interaction
GSK3B	Known interactor of MPeM candidate gene	PTEN	RPS27A	Known interaction
GSN	Known interactor of MPeM candidate gene	PTEN	UBE2L3	Known interaction
GSPT1	Known interactor of MPeM candidate gene	PTEN	RANBP2	Known interaction
GSTM2	Known interactor of MPeM candidate gene	PTEN	RFC4	Known interaction
GSTM4	Known interactor of MPeM candidate gene	PTEN	TRMO	Known interaction
GSTP1	Known interactor of MPeM candidate gene	PTEN	RPL30	Known interaction
GTF2B	Known interactor of MPeM candidate gene	PTEN	SLC9A3R2	Known interaction
GTF2E2	Known interactor of MPeM candidate gene	PTEN	S100A8	Known interaction
GTF2F1	Known interactor of MPeM candidate gene	PTEN	RPLP2	Known interaction
GTF2F2	Known interactor of MPeM candidate gene	PTEN	SIRT4	Known interaction
GTF2H1	Known interactor of MPeM candidate gene	PTEN	RPL27	Known interaction
GTF2H2	Known interactor of MPeM candidate gene	PTEN	RPL38	Known interaction
GTF2H3	Known interactor of MPeM candidate gene	PTEN	YES1	Known interaction
GTF2H4	Known interactor of MPeM candidate gene	PTEN	SPTAN1	Known interaction
GTF3C2	Known interactor of MPeM candidate gene	PTEN	RPL32	Known interaction
GTF3C3	Known interactor of MPeM candidate gene	PTEN	RFC5	Known interaction
GTF3C5	Known interactor of MPeM candidate gene	PTEN	RPS9	Known interaction
GUCY1A1	Known interactor of MPeM candidate gene	PTEN	TWIST1	Known interaction
GYPA	Known interactor of MPeM candidate gene	PTEN	RPL14	Known interaction
GYS2	Known interactor of MPeM candidate gene	PTEN	TECR	Known interaction
H1-1	Known interactor of MPeM candidate gene	PTEN	SNTB2	Known interaction
H1-2	Known interactor of MPeM candidate gene	PTEN	RPL27A	Known interaction
H1-3	Known interactor of MPeM candidate gene	PTEN	YTHDF2	Known interaction
H1-5	Known interactor of MPeM candidate gene	PTEN	RPS13	Known interaction
H2AC18	Known interactor of MPeM candidate gene	PTEN	SEC61A1	Known interaction
H2AC20	Known interactor of MPeM candidate gene	PTEN	SMC4	Known interaction
H2AC4	Known interactor of MPeM candidate gene	PTEN	UPF1	Known interaction
H2AX	Known interactor of MPeM candidate gene	PTEN	SLC9A3R1	Known interaction
H2BC10	Known interactor of MPeM candidate gene	PTEN	TRIM28	Known interaction
H2BC21	Known interactor of MPeM candidate gene	PTEN	RCC2	Known interaction
H2BC4	Known interactor of MPeM candidate gene	PTEN	RPP30	Known interaction
H2BC5	Known interactor of MPeM candidate gene	PTEN	RPL22L1	Known interaction
H2BC6	Known interactor of MPeM candidate gene	PTEN	RPP38	Known interaction
H2BC7	Known interactor of MPeM candidate gene	PTEN	SSR4	Known interaction
H2BC8	Known interactor of MPeM candidate gene	PTEN	TUBA1B	Known interaction
H2BU1	Known interactor of MPeM candidate gene	PTEN	RANGAP1	Known interaction
H3-3A	Known interactor of MPeM candidate gene	PTEN	THOC6	Known interaction
H3-3B	Known interactor of MPeM candidate gene	PTEN	RPL13	Known interaction
H3-4	Known interactor of MPeM candidate gene	PTEN	S100A9	Known interaction
H3-5	Known interactor of MPeM candidate gene	PTEN	USP9X	Known interaction
H3C1	Known interactor of MPeM candidate gene	PTEN	RPS27	Known interaction
H3C14	Known interactor of MPeM candidate gene	PTEN	RPS15	Known interaction
H3C15	Known interactor of MPeM candidate gene	TP53	WT1	Known interaction
H3C3	Known interactor of MPeM candidate gene	TP53	YBX1	Known interaction
H4-16	Known interactor of MPeM candidate gene	TP53	YY1	Known interaction
H4C1	Known interactor of MPeM candidate gene	TP53	UIMC1	Known interaction
H4C6	Known interactor of MPeM candidate gene	TP53	UBE2A	Known interaction
HABP4	Known interactor of MPeM candidate gene	TP53	ZNF679	Known interaction
HADHA	Known interactor of MPeM candidate gene	TP53	WDR5	Known interaction
HBA1	Known interactor of MPeM candidate gene	TP53	UBB	Known interaction
HBEGF	Known interactor of MPeM candidate gene	TP53	UBE2M	Known interaction
HBP1	Known interactor of MPeM candidate gene	TP53	YWHAG	Known interaction
HCFC1	Known interactor of MPeM candidate gene	TP53	TRIM67	Known interaction
HCFC2	Known interactor of MPeM candidate gene	TP53	TSC22D1	Known interaction
HCK	Known interactor of MPeM candidate gene	TP53	ZMIZ2	Known interaction
HDAC1	Known interactor of MPeM candidate gene	TP53	WDR33	Known interaction
HDAC2	Known interactor of MPeM candidate gene	TP53	XAF1	Known interaction
HDAC3	Known interactor of MPeM candidate gene	TP53	UBE2D3	Known interaction
HDAC4	Known interactor of MPeM candidate gene	TP53	TRIM27	Known interaction
HDAC5	Known interactor of MPeM candidate gene	TP53	ZHX1	Known interaction
HDAC6	Known interactor of MPeM candidate gene	TP53	ZNF148	Known interaction
HDAC7	Known interactor of MPeM candidate gene	TP53	UBE2I	Known interaction
HDAC9	Known interactor of MPeM candidate gene	TP53	USP11	Known interaction
HDGF	Known interactor of MPeM candidate gene	TP53	ZCCHC10	Known interaction
HDLBP	Known interactor of MPeM candidate gene	TP53	USP21	Known interaction
HECTD1	Known interactor of MPeM candidate gene	TP53	UBE3A	Known interaction
HECTD3	Known interactor of MPeM candidate gene	TP53	TXN	Known interaction
HECW1	Known interactor of MPeM candidate gene	TP53	ZNF302	Known interaction
HEMGN	Known interactor of MPeM candidate gene	TP53	USP49	Known interaction
HERC2	Known interactor of MPeM candidate gene	TP53	UBE2V2	Known interaction
HEXIM1	Known interactor of MPeM candidate gene	TP53	UFD1	Known interaction
HEY1	Known interactor of MPeM candidate gene	TP53	USP7	Known interaction
HGF	Known interactor of MPeM candidate gene	TP53	TP53INP1	Known interaction
HGS	Known interactor of MPeM candidate gene	TP53	XPO1	Known interaction
HHATL	Known interactor of MPeM candidate gene	TP53	USP24	Known interaction
HHEX	Known interactor of MPeM candidate gene	TP53	UHRF2	Known interaction
HIC1	Known interactor of MPeM candidate gene	TP53	UBE2K	Known interaction
HIF1A	Known interactor of MPeM candidate gene	TP53	UTP14A	Known interaction
HINFP	Known interactor of MPeM candidate gene	TP53	ZNHIT1	Known interaction
HIPK1	Known interactor of MPeM candidate gene	TP53	UHRF1	Known interaction
HIPK2	Known interactor of MPeM candidate gene	TP53	XRCC6	Known interaction
HIPK3	Known interactor of MPeM candidate gene	TP53	TRIAP1	Known interaction
HIVEP1	Known interactor of MPeM candidate gene	TP53	USP42	Known interaction
HLA-DOB	Known interactor of MPeM candidate gene	TP53	TP53BP1	Known interaction
HMBOX1	Known interactor of MPeM candidate gene	TP53	ZBTB2	Known interaction
HMGA1	Known interactor of MPeM candidate gene	TP53	ZIC3	Known interaction
HMGA2	Known interactor of MPeM candidate gene	TP53	ZNF24	Known interaction
HMGB1	Known interactor of MPeM candidate gene	TP53	UBE2L3	Known interaction
HMGB2	Known interactor of MPeM candidate gene	TP53	TSG101	Known interaction
HMGN1	Known interactor of MPeM candidate gene	TP53	USP28	Known interaction
HNF1A	Known interactor of MPeM candidate gene	TP53	ZNF839	Known interaction
HNF4A	Known interactor of MPeM candidate gene	TP53	WWOX	Known interaction
HNF4G	Known interactor of MPeM candidate gene	TP53	TTK	Known interaction
HNRNPA1	Known interactor of MPeM candidate gene	TP53	ZBTB49	Known interaction
HNRNPA2B1	Known interactor of MPeM candidate gene	TP53	UBE2Q1	Known interaction
HNRNPA3	Known interactor of MPeM candidate gene	TP53	TWIST1	Known interaction
HNRNPAB	Known interactor of MPeM candidate gene	TP53	YY2	Known interaction
HNRNPC	Known interactor of MPeM candidate gene	TP53	TP53RK	Known interaction
HNRNPD	Known interactor of MPeM candidate gene	TP53	TRIM39	Known interaction
HNRNPM	Known interactor of MPeM candidate gene	TP53	WDR82	Known interaction
HNRNPU	Known interactor of MPeM candidate gene	TP53	TP73	Known interaction
HNRNPUL1	Known interactor of MPeM candidate gene	TP53	VRK1	Known interaction
HOMEZ	Known interactor of MPeM candidate gene	TP53	TP53BP2	Known interaction
HOOK2	Known interactor of MPeM candidate gene	TP53	TP63	Known interaction
HOTAIR	Known interactor of MPeM candidate gene	TP53	WRN	Known interaction
HOXA9	Known interactor of MPeM candidate gene	TP53	USP3	Known interaction
HOXC10	Known interactor of MPeM candidate gene	TP53	UBE2D1	Known interaction
HOXC6	Known interactor of MPeM candidate gene	TP53	UBE2N	Known interaction
HOXC8	Known interactor of MPeM candidate gene	TP53	YWHAZ	Known interaction
HPN	Known interactor of MPeM candidate gene	MAPK8	TP53	Known interaction
HR	Known interactor of MPeM candidate gene	MAPK8	RASSF1	Known interaction
HSD17B1	Known interactor of MPeM candidate gene	MAPK8	SPIB	Known interaction
HSD17B10	Known interactor of MPeM candidate gene	MAPK8	PNRC1	Known interaction
HSD17B14	Known interactor of MPeM candidate gene	MAPK8	NCOA3	Known interaction
HSD17B4	Known interactor of MPeM candidate gene	MAPK8	NFATC3	Known interaction
HSF1	Known interactor of MPeM candidate gene	MAPK8	RBM15	Known interaction
HSF2BP	Known interactor of MPeM candidate gene	MAPK8	NFE2	Known interaction
HSF4	Known interactor of MPeM candidate gene	MAPK8	ZNF605	Known interaction
HSFY1	Known interactor of MPeM candidate gene	MAPK8	REL	Known interaction
HSH2D	Known interactor of MPeM candidate gene	MAPK8	PXN	Known interaction
HSP90AA1	Known interactor of MPeM candidate gene	MAPK8	XRCC6	Known interaction
HSP90AB1	Known interactor of MPeM candidate gene	MAPK8	RAF1	Known interaction
HSP90B1	Known interactor of MPeM candidate gene	MAPK8	SERPINB3	Known interaction
HSPA12A	Known interactor of MPeM candidate gene	MAPK8	MKNK2	Known interaction
HSPA1A	Known interactor of MPeM candidate gene	MAPK8	SMAD2	Known interaction
HSPA1L	Known interactor of MPeM candidate gene	MAPK8	PAX2	Known interaction
HSPA4	Known interactor of MPeM candidate gene	MAPK8	PRKD1	Known interaction
HSPA4L	Known interactor of MPeM candidate gene	MAPK8	TRAF6	Known interaction
HSPA8	Known interactor of MPeM candidate gene	MAPK8	MYC	Known interaction
HSPA9	Known interactor of MPeM candidate gene	MAPK8	RAD18	Known interaction
HSPB1	Known interactor of MPeM candidate gene	MAPK8	PIAS2	Known interaction
HSPBP1	Known interactor of MPeM candidate gene	MAPK8	WWOX	Known interaction
HSPD1	Known interactor of MPeM candidate gene	MAPK8	MAPK8IP2	Known interaction
HSPH1	Known interactor of MPeM candidate gene	MAPK8	RPLP2	Known interaction
HTT	Known interactor of MPeM candidate gene	MAPK8	SHC1	Known interaction
HUWE1	Known interactor of MPeM candidate gene	MAPK8	ZNF219	Known interaction
IARS1	Known interactor of MPeM candidate gene	MAPK8	MBP	Known interaction
ICAM1	Known interactor of MPeM candidate gene	MAPK8	SPAG9	Known interaction
ICMT	Known interactor of MPeM candidate gene	MAPK8	NFATC4	Known interaction
ID2	Known interactor of MPeM candidate gene	MAPK8	PIK3R1	Known interaction
IDE	Known interactor of MPeM candidate gene	MAPK8	PPARG	Known interaction
IDI1	Known interactor of MPeM candidate gene	MAPK8	PDPK1	Known interaction
IFI16	Known interactor of MPeM candidate gene	MAPK8	WDR62	Known interaction
IFIH1	Known interactor of MPeM candidate gene	MAPK8	STAT3	Known interaction
IFNAR2	Known interactor of MPeM candidate gene	MAPK8	SNCG	Known interaction
IFNGR1	Known interactor of MPeM candidate gene	MAPK8	MAPK8IP3	Known interaction
IGF1R	Known interactor of MPeM candidate gene	MAPK8	TP73	Known interaction
IGF2BP1	Known interactor of MPeM candidate gene	MAPK8	PKMYT1	Known interaction
IGFBP3	Known interactor of MPeM candidate gene	MAPK8	SCOC	Known interaction
IGFBP5	Known interactor of MPeM candidate gene	MAPK8	SMAD3	Known interaction
IGFN1	Known interactor of MPeM candidate gene	MAPK8	MAPT	Known interaction
IGHG1	Known interactor of MPeM candidate gene	MAPK8	RET	Known interaction
IHO1	Known interactor of MPeM candidate gene	MAPK8	SPI1	Known interaction
IKBKB	Known interactor of MPeM candidate gene	MAPK8	NKAPD1	Known interaction
IKBKE	Known interactor of MPeM candidate gene	MAPK8	TNFSF11	Known interaction
IKBKG	Known interactor of MPeM candidate gene	MAPK8	SIRT1	Known interaction
IKZF3	Known interactor of MPeM candidate gene	MAPK8	SP1	Known interaction
IL10RA	Known interactor of MPeM candidate gene	MAPK8	MAPKBP1	Known interaction
IL13RA2	Known interactor of MPeM candidate gene	MAPK8	SSU72	Known interaction
IL16	Known interactor of MPeM candidate gene	MAPK8	SCAND1	Known interaction
IL1RAPL1	Known interactor of MPeM candidate gene	MAPK8	MAPKAP1	Known interaction
IL1RL1	Known interactor of MPeM candidate gene	MAPK8	MAPK8IP1	Known interaction
IL21R	Known interactor of MPeM candidate gene	MAPK8	SH3BP5	Known interaction
IL24	Known interactor of MPeM candidate gene	MAPK8	PRKDC	Known interaction
IL27RA	Known interactor of MPeM candidate gene	MAPK8	SERPINB4	Known interaction
IL2RB	Known interactor of MPeM candidate gene	MAPK8	NFE2L2	Known interaction
IL2RG	Known interactor of MPeM candidate gene	MAPK8	RPS6KB1	Known interaction
IL3	Known interactor of MPeM candidate gene	MAPK8	NR4A1	Known interaction
IL3RA	Known interactor of MPeM candidate gene	MAPK8	NR3C1	Known interaction
IL4R	Known interactor of MPeM candidate gene	MAPK8	YWHAZ	Known interaction
IL5RA	Known interactor of MPeM candidate gene	MAPK8	TFCP2	Known interaction
IL6ST	Known interactor of MPeM candidate gene	TERT	YWHAQ	Known interaction
IL7R	Known interactor of MPeM candidate gene	TERT	XPO1	Known interaction
IL9R	Known interactor of MPeM candidate gene	TERT	U2SURP	Known interaction
ILF2	Known interactor of MPeM candidate gene	TERT	XRCC5	Known interaction
ILF3	Known interactor of MPeM candidate gene	TERT	XRCC6	Known interaction
ILK	Known interactor of MPeM candidate gene	TERT	TGFBR2	Known interaction
ILKAP	Known interactor of MPeM candidate gene	TERT	TPP1	Known interaction
INCENP	Known interactor of MPeM candidate gene	TERT	TIMM21	Known interaction
ING1	Known interactor of MPeM candidate gene	TERT	TUBA1B	Known interaction
ING4	Known interactor of MPeM candidate gene	TERT	YWHAZ	Known interaction
ING5	Known interactor of MPeM candidate gene	AR	PTEN	Known interaction
INPP5D	Known interactor of MPeM candidate gene	AR	NSD1	Known interaction
INPPL1	Known interactor of MPeM candidate gene	AR	CTNNB1	Known interaction
INS	Known interactor of MPeM candidate gene	AR	EGFR	Known interaction
INSIG2	Known interactor of MPeM candidate gene	AR	ESR1	Known interaction
INSR	Known interactor of MPeM candidate gene	AR	JUN	Known interaction
IPO11	Known interactor of MPeM candidate gene	AR	DAXX	Known interaction
IPO5	Known interactor of MPeM candidate gene	AR	RB1	Known interaction
IPO7	Known interactor of MPeM candidate gene	AR	TPD52	Known interaction
IPO8	Known interactor of MPeM candidate gene	AR	HCK	Known interaction
IQCC	Known interactor of MPeM candidate gene	AR	IFI16	Known interaction
IQGAP1	Known interactor of MPeM candidate gene	AR	GRAP2	Known interaction
IRAK1	Known interactor of MPeM candidate gene	AR	NR3C2	Known interaction
IRAK2	Known interactor of MPeM candidate gene	AR	BLNK	Known interaction
IREB2	Known interactor of MPeM candidate gene	AR	INPPL1	Known interaction
IRF1	Known interactor of MPeM candidate gene	AR	IARS1	Known interaction
IRF3	Known interactor of MPeM candidate gene	AR	KIF1A	Known interaction
IRF4	Known interactor of MPeM candidate gene	AR	NR2C1	Known interaction
IRF7	Known interactor of MPeM candidate gene	AR	KDM1A	Known interaction
IRS1	Known interactor of MPeM candidate gene	AR	STUB1	Known interaction
IRS4	Known interactor of MPeM candidate gene	AR	MED12L	Known interaction
ISL1	Known interactor of MPeM candidate gene	AR	NCOA3	Known interaction
ISOC2	Known interactor of MPeM candidate gene	AR	FES	Known interaction
ITCH	Known interactor of MPeM candidate gene	AR	MATK	Known interaction
ITGA5	Known interactor of MPeM candidate gene	AR	GTF2F2	Known interaction
ITGAM	Known interactor of MPeM candidate gene	AR	CHD8	Known interaction
ITGB1	Known interactor of MPeM candidate gene	AR	GLI2	Known interaction
ITGB2	Known interactor of MPeM candidate gene	AR	SUMO1	Known interaction
ITGB3	Known interactor of MPeM candidate gene	AR	TGIF1	Known interaction
ITGB3BP	Known interactor of MPeM candidate gene	AR	CUL4B	Known interaction
ITGB4	Known interactor of MPeM candidate gene	AR	MLH3	Known interaction
ITIH1	Known interactor of MPeM candidate gene	AR	CDK6	Known interaction
ITIH5	Known interactor of MPeM candidate gene	AR	REL	Known interaction
ITK	Known interactor of MPeM candidate gene	AR	EP300	Known interaction
ITPK1	Known interactor of MPeM candidate gene	AR	MYLIP	Known interaction
ITPR3	Known interactor of MPeM candidate gene	AR	SVIL	Known interaction
ITPRID2	Known interactor of MPeM candidate gene	AR	PXN	Known interaction
ITSN1	Known interactor of MPeM candidate gene	AR	DENND5A	Known interaction
ITSN2	Known interactor of MPeM candidate gene	AR	LCK	Known interaction
JADE1	Known interactor of MPeM candidate gene	AR	GRIP1	Known interaction
JAK2	Known interactor of MPeM candidate gene	AR	RAF1	Known interaction
JAK3	Known interactor of MPeM candidate gene	AR	PRPF6	Known interaction
JAKMIP1	Known interactor of MPeM candidate gene	AR	HOTAIR	Known interaction
JDP2	Known interactor of MPeM candidate gene	AR	GSN	Known interaction
JKAMP	Known interactor of MPeM candidate gene	AR	MDN1	Known interaction
JMJD1C	Known interactor of MPeM candidate gene	AR	FGR	Known interaction
JUNB	Known interactor of MPeM candidate gene	AR	MED24	Known interaction
JUND	Known interactor of MPeM candidate gene	AR	RNF14	Known interaction
JUP	Known interactor of MPeM candidate gene	AR	PELP1	Known interaction
KARS1	Known interactor of MPeM candidate gene	AR	CREBBP	Known interaction
KAT2A	Known interactor of MPeM candidate gene	AR	RACK1	Known interaction
KAT2B	Known interactor of MPeM candidate gene	AR	SHE	Known interaction
KAT5	Known interactor of MPeM candidate gene	AR	SH2D1A	Known interaction
KAT6A	Known interactor of MPeM candidate gene	AR	PIAS2	Known interaction
KAT7	Known interactor of MPeM candidate gene	AR	PNRC2	Known interaction
KAT8	Known interactor of MPeM candidate gene	AR	SMARCD1	Known interaction
KBTBD4	Known interactor of MPeM candidate gene	AR	CDK9	Known interaction
KCNE3	Known interactor of MPeM candidate gene	AR	CRK	Known interaction
KCNJ6	Known interactor of MPeM candidate gene	AR	FHL2	Known interaction
KCTD4	Known interactor of MPeM candidate gene	AR	ZBTB16	Known interaction
KCTD9	Known interactor of MPeM candidate gene	AR	TCF7L2	Known interaction
KCTD9P2	Known interactor of MPeM candidate gene	AR	PLCG2	Known interaction
KDELR2	Known interactor of MPeM candidate gene	AR	KLK2	Known interaction
KDM1A	Known interactor of MPeM candidate gene	AR	CALR	Known interaction
KDM4A	Known interactor of MPeM candidate gene	AR	RASA1	Known interaction
KDM4D	Known interactor of MPeM candidate gene	AR	ETV5	Known interaction
KDM5A	Known interactor of MPeM candidate gene	AR	NONO	Known interaction
KDM5B	Known interactor of MPeM candidate gene	AR	MAGEA11	Known interaction
KIAA0087	Known interactor of MPeM candidate gene	AR	GTF2H1	Known interaction
KIF1A	Known interactor of MPeM candidate gene	AR	SHC1	Known interaction
KIFAP3	Known interactor of MPeM candidate gene	AR	SFPQ	Known interaction
KLC3	Known interactor of MPeM candidate gene	AR	NSD2	Known interaction
KLF1	Known interactor of MPeM candidate gene	AR	HDAC4	Known interaction
KLF4	Known interactor of MPeM candidate gene	AR	LYN	Known interaction
KLF5	Known interactor of MPeM candidate gene	AR	BRCA1	Known interaction
KLF6	Known interactor of MPeM candidate gene	AR	PIAS4	Known interaction
KLHL12	Known interactor of MPeM candidate gene	AR	NCOA2	Known interaction
KLHL2	Known interactor of MPeM candidate gene	AR	CDC25B	Known interaction
KLHL3	Known interactor of MPeM candidate gene	AR	ZMIZ1	Known interaction
KLK2	Known interactor of MPeM candidate gene	AR	PIK3R1	Known interaction
KLK5	Known interactor of MPeM candidate gene	AR	CACUL1	Known interaction
KLK7	Known interactor of MPeM candidate gene	AR	ZMIZ2	Known interaction
KLK9	Known interactor of MPeM candidate gene	AR	STAT3	Known interaction
KMT2B	Known interactor of MPeM candidate gene	AR	CASP1	Known interaction
KMT2C	Known interactor of MPeM candidate gene	AR	SART3	Known interaction
KMT2D	Known interactor of MPeM candidate gene	AR	MAPK1	Known interaction
KMT5A	Known interactor of MPeM candidate gene	AR	TCF20	Known interaction
KMT5B	Known interactor of MPeM candidate gene	AR	EED	Known interaction
KMT5C	Known interactor of MPeM candidate gene	AR	PRKG1	Known interaction
KPNA2	Known interactor of MPeM candidate gene	AR	TNK2	Known interaction
KPNA4	Known interactor of MPeM candidate gene	AR	RCHY1	Known interaction
KPNA5	Known interactor of MPeM candidate gene	AR	PTPN11	Known interaction
KPNA6	Known interactor of MPeM candidate gene	AR	SMAD3	Known interaction
KPNB1	Known interactor of MPeM candidate gene	AR	XRCC5	Known interaction
KRAS	Known interactor of MPeM candidate gene	AR	POU5F1	Known interaction
KRT10	Known interactor of MPeM candidate gene	AR	DCAF6	Known interaction
KRT15	Known interactor of MPeM candidate gene	AR	HDAC1	Known interaction
KRT17	Known interactor of MPeM candidate gene	AR	SH3YL1	Known interaction
KRT18	Known interactor of MPeM candidate gene	AR	MDM2	Known interaction
KRT19	Known interactor of MPeM candidate gene	AR	PLCG1	Known interaction
KRT40	Known interactor of MPeM candidate gene	AR	DDB2	Known interaction
KRT6A	Known interactor of MPeM candidate gene	AR	NELFCD	Known interaction
KRT6B	Known interactor of MPeM candidate gene	AR	DAP3	Known interaction
KRT6C	Known interactor of MPeM candidate gene	AR	SPOP	Known interaction
KRT7	Known interactor of MPeM candidate gene	AR	NFKB1	Known interaction
KRT8	Known interactor of MPeM candidate gene	AR	SIRT1	Known interaction
KRTAP10-1	Known interactor of MPeM candidate gene	AR	SLC25A4	Known interaction
KRTAP10-3	Known interactor of MPeM candidate gene	AR	REPS2	Known interaction
KRTAP10-4	Known interactor of MPeM candidate gene	AR	NCOR2	Known interaction
KRTAP10-5	Known interactor of MPeM candidate gene	AR	SP1	Known interaction
KRTAP10-6	Known interactor of MPeM candidate gene	AR	UBE2I	Known interaction
KRTAP10-7	Known interactor of MPeM candidate gene	AR	GTF2H2	Known interaction
KRTAP10-8	Known interactor of MPeM candidate gene	AR	ZBTB1	Known interaction
KRTAP10-9	Known interactor of MPeM candidate gene	AR	CTDSP2	Known interaction
KRTAP6-2	Known interactor of MPeM candidate gene	AR	SHC4	Known interaction
L3MBTL1	Known interactor of MPeM candidate gene	AR	CCNE1	Known interaction
LACTB	Known interactor of MPeM candidate gene	AR	GTF2F1	Known interaction
LAMA4	Known interactor of MPeM candidate gene	AR	TAF1	Known interaction
LAMTOR5	Known interactor of MPeM candidate gene	AR	CCND1	Known interaction
LARS1	Known interactor of MPeM candidate gene	AR	SMARCA2	Known interaction
LAT	Known interactor of MPeM candidate gene	AR	EZH2	Known interaction
LATS1	Known interactor of MPeM candidate gene	AR	PIAS3	Known interaction
LATS2	Known interactor of MPeM candidate gene	AR	ZNF451	Known interaction
LCK	Known interactor of MPeM candidate gene	AR	GRB7	Known interaction
LCOR	Known interactor of MPeM candidate gene	AR	SOCS6	Known interaction
LCP2	Known interactor of MPeM candidate gene	AR	ZBTB7A	Known interaction
LDB1	Known interactor of MPeM candidate gene	AR	FOXA1	Known interaction
LDB3	Known interactor of MPeM candidate gene	AR	RNF4	Known interaction
LDOC1	Known interactor of MPeM candidate gene	AR	KIFAP3	Known interaction
LEF1	Known interactor of MPeM candidate gene	AR	UBE3A	Known interaction
LENG1	Known interactor of MPeM candidate gene	AR	TGFB1I1	Known interaction
LENG8	Known interactor of MPeM candidate gene	AR	GRB2	Known interaction
LEO1	Known interactor of MPeM candidate gene	AR	SMAD1	Known interaction
LGALS1	Known interactor of MPeM candidate gene	AR	SYK	Known interaction
LIG1	Known interactor of MPeM candidate gene	AR	LCOR	Known interaction
LIMA1	Known interactor of MPeM candidate gene	AR	CDK1	Known interaction
LIMS1	Known interactor of MPeM candidate gene	AR	RAD54L2	Known interaction
LIN54	Known interactor of MPeM candidate gene	AR	CCAR2	Known interaction
LIN9	Known interactor of MPeM candidate gene	AR	PRMT1	Known interaction
LINC00312	Known interactor of MPeM candidate gene	AR	TDG	Known interaction
LINC00598	Known interactor of MPeM candidate gene	AR	GAK	Known interaction
LINC00839	Known interactor of MPeM candidate gene	AR	PAK6	Known interaction
LINC01139	Known interactor of MPeM candidate gene	AR	WIPI1	Known interaction
LINC01198	Known interactor of MPeM candidate gene	AR	PTK6	Known interaction
LINC01554	Known interactor of MPeM candidate gene	AR	SREBF1	Known interaction
LINC02023	Known interactor of MPeM candidate gene	AR	SH2D3C	Known interaction
LMNA	Known interactor of MPeM candidate gene	AR	DCC	Known interaction
LMNB1	Known interactor of MPeM candidate gene	AR	IDE	Known interaction
LMO2	Known interactor of MPeM candidate gene	AR	YWHAQ	Known interaction
LNX2	Known interactor of MPeM candidate gene	AR	SMARCA4	Known interaction
LRIF1	Known interactor of MPeM candidate gene	AR	TNS1	Known interaction
LRP1	Known interactor of MPeM candidate gene	AR	PNRC1	Known interaction
LRPPRC	Known interactor of MPeM candidate gene	AR	NISCH	Known interaction
LRRK1	Known interactor of MPeM candidate gene	AR	CASP7	Known interaction
LSM3	Known interactor of MPeM candidate gene	AR	TXNDC5	Known interaction
LTV1	Known interactor of MPeM candidate gene	AR	SPDEF	Known interaction
LXN	Known interactor of MPeM candidate gene	AR	MED1	Known interaction
LY96	Known interactor of MPeM candidate gene	AR	ATF2	Known interaction
LYN	Known interactor of MPeM candidate gene	AR	GAPDH	Known interaction
LYPD3	Known interactor of MPeM candidate gene	AR	POU2F1	Known interaction
LZTR1	Known interactor of MPeM candidate gene	AR	HIPK3	Known interaction
LZTS2	Known interactor of MPeM candidate gene	AR	KAT5	Known interaction
M6PR	Known interactor of MPeM candidate gene	AR	SMAD4	Known interaction
MACF1	Known interactor of MPeM candidate gene	AR	XRCC6	Known interaction
MAD2L1	Known interactor of MPeM candidate gene	AR	ELF3	Known interaction
MAD2L1BP	Known interactor of MPeM candidate gene	AR	TBP	Known interaction
MAF	Known interactor of MPeM candidate gene	AR	NLRP10	Known interaction
MAF1	Known interactor of MPeM candidate gene	AR	RAD9A	Known interaction
MAFB	Known interactor of MPeM candidate gene	AR	UXT	Known interaction
MAGEA11	Known interactor of MPeM candidate gene	AR	VAV2	Known interaction
MAGEA2	Known interactor of MPeM candidate gene	AR	ERCC3	Known interaction
MAGEA8	Known interactor of MPeM candidate gene	AR	GADD45GIP1	Known interaction
MAGEB18	Known interactor of MPeM candidate gene	AR	CEBPB	Known interaction
MAGED2	Known interactor of MPeM candidate gene	AR	USP10	Known interaction
MAGI1	Known interactor of MPeM candidate gene	AR	CAV1	Known interaction
MAGI2	Known interactor of MPeM candidate gene	AR	GTF2H3	Known interaction
MAGI3	Known interactor of MPeM candidate gene	AR	TSG101	Known interaction
MAL2	Known interactor of MPeM candidate gene	AR	RNASEL	Known interaction
MALL	Known interactor of MPeM candidate gene	AR	TNS4	Known interaction
MAML1	Known interactor of MPeM candidate gene	AR	PIK3R2	Known interaction
MAP1B	Known interactor of MPeM candidate gene	AR	SOCS3	Known interaction
MAP1LC3B	Known interactor of MPeM candidate gene	AR	NR0B1	Known interaction
MAP1S	Known interactor of MPeM candidate gene	AR	NCOR1	Known interaction
MAP2K1	Known interactor of MPeM candidate gene	AR	CASP8	Known interaction
MAP2K2	Known interactor of MPeM candidate gene	AR	SHC3	Known interaction
MAP2K3	Known interactor of MPeM candidate gene	AR	NRIP1	Known interaction
MAP2K4	Known interactor of MPeM candidate gene	AR	SUV39H2	Known interaction
MAP2K5	Known interactor of MPeM candidate gene	AR	CALM1	Known interaction
MAP2K6	Known interactor of MPeM candidate gene	AR	PSMC3IP	Known interaction
MAP2K7	Known interactor of MPeM candidate gene	AR	IL6ST	Known interaction
MAP3K1	Known interactor of MPeM candidate gene	AR	SHB	Known interaction
MAP3K12	Known interactor of MPeM candidate gene	AR	VCP	Known interaction
MAP3K14	Known interactor of MPeM candidate gene	AR	YES1	Known interaction
MAP3K2	Known interactor of MPeM candidate gene	AR	ZBTB32	Known interaction
MAP3K20	Known interactor of MPeM candidate gene	AR	FLNA	Known interaction
MAP3K3	Known interactor of MPeM candidate gene	AR	NCOA1	Known interaction
MAP3K5	Known interactor of MPeM candidate gene	AR	GSK3B	Known interaction
MAP3K6	Known interactor of MPeM candidate gene	AR	CDK7	Known interaction
MAP3K7	Known interactor of MPeM candidate gene	AR	POU2F2	Known interaction
MAP4K1	Known interactor of MPeM candidate gene	AR	BAG1	Known interaction
MAPK1	Known interactor of MPeM candidate gene	AR	TMF1	Known interaction
MAPK10	Known interactor of MPeM candidate gene	AR	NCOA4	Known interaction
MAPK11	Known interactor of MPeM candidate gene	AR	VAV3	Known interaction
MAPK14	Known interactor of MPeM candidate gene	AR	FOXO1	Known interaction
MAPK3	Known interactor of MPeM candidate gene	AR	BLK	Known interaction
MAPK8IP1	Known interactor of MPeM candidate gene	AR	KAT7	Known interaction
MAPK8IP2	Known interactor of MPeM candidate gene	AR	MYBBP1A	Known interaction
MAPK8IP3	Known interactor of MPeM candidate gene	AR	RELA	Known interaction
MAPK9	Known interactor of MPeM candidate gene	AR	HIF1A	Known interaction
MAPKAP1	Known interactor of MPeM candidate gene	AR	RBAK	Known interaction
MAPKAPK5	Known interactor of MPeM candidate gene	AR	RANBP9	Known interaction
MAPKBP1	Known interactor of MPeM candidate gene	AR	HSH2D	Known interaction
MAPRE1	Known interactor of MPeM candidate gene	AR	PIAS1	Known interaction
MAPRE3	Known interactor of MPeM candidate gene	AR	SMARCE1	Known interaction
MAPT	Known interactor of MPeM candidate gene	AR	NCOA6	Known interaction
MARCHF2	Known interactor of MPeM candidate gene	AR	MED14	Known interaction
MARK1	Known interactor of MPeM candidate gene	AR	TLE5	Known interaction
MARK2	Known interactor of MPeM candidate gene	AR	DDC	Known interaction
MARK4	Known interactor of MPeM candidate gene	AR	RUNX1	Known interaction
MARS1	Known interactor of MPeM candidate gene	AR	TCF4	Known interaction
MAST1	Known interactor of MPeM candidate gene	AR	HMGB2	Known interaction
MAST2	Known interactor of MPeM candidate gene	AR	NR2C2	Known interaction
MAST3	Known interactor of MPeM candidate gene	AR	TRIP4	Known interaction
MATK	Known interactor of MPeM candidate gene	AR	RNF6	Known interaction
MATR3	Known interactor of MPeM candidate gene	AR	VAV1	Known interaction
MAVS	Known interactor of MPeM candidate gene	AR	KAT2B	Known interaction
MBD3	Known interactor of MPeM candidate gene	AR	RAN	Known interaction
MBIP	Known interactor of MPeM candidate gene	AR	VHL	Known interaction
MBP	Known interactor of MPeM candidate gene	AR	SH2D1B	Known interaction
MCM10	Known interactor of MPeM candidate gene	AR	SRC	Known interaction
MCM2	Known interactor of MPeM candidate gene	AR	CEBPA	Known interaction
MCM3	Known interactor of MPeM candidate gene	AR	NR0B2	Known interaction
MCM5	Known interactor of MPeM candidate gene	AR	ERCC2	Known interaction
MCM6	Known interactor of MPeM candidate gene	AR	EFCAB6	Known interaction
MCM7	Known interactor of MPeM candidate gene	AR	JMJD1C	Known interaction
MCMBP	Known interactor of MPeM candidate gene	AR	CDC37	Known interaction
MCPH1	Known interactor of MPeM candidate gene	AR	RUNX2	Known interaction
MCRS1	Known interactor of MPeM candidate gene	AR	CCNH	Known interaction
MDC1	Known interactor of MPeM candidate gene	AR	HSP90AA1	Known interaction
MDFI	Known interactor of MPeM candidate gene	AR	CASP3	Known interaction
MDH1	Known interactor of MPeM candidate gene	AR	TADA3	Known interaction
MDK	Known interactor of MPeM candidate gene	AR	PA2G4	Known interaction
MDM2	Known interactor of MPeM candidate gene	AR	COX5B	Known interaction
MDM4	Known interactor of MPeM candidate gene	AR	FOXG1	Known interaction
MDN1	Known interactor of MPeM candidate gene	AR	ARID5A	Known interaction
MECP2	Known interactor of MPeM candidate gene	AR	HMGB1	Known interaction
MED1	Known interactor of MPeM candidate gene	AR	TRIM24	Known interaction
MED10	Known interactor of MPeM candidate gene	AR	RAC3	Known interaction
MED12	Known interactor of MPeM candidate gene	AR	PIK3R3	Known interaction
MED12L	Known interactor of MPeM candidate gene	AR	STAP1	Known interaction
MED13	Known interactor of MPeM candidate gene	AR	SH2D2A	Known interaction
MED14	Known interactor of MPeM candidate gene	AR	NR5A1	Known interaction
MED16	Known interactor of MPeM candidate gene	AR	NR3C1	Known interaction
MED17	Known interactor of MPeM candidate gene	AR	SRY	Known interaction
MED20	Known interactor of MPeM candidate gene	AR	CDC25A	Known interaction
MED21	Known interactor of MPeM candidate gene	AR	HDAC3	Known interaction
MED23	Known interactor of MPeM candidate gene	AR	BTK	Known interaction
MED24	Known interactor of MPeM candidate gene	AR	NDE1	Known interaction
MED27	Known interactor of MPeM candidate gene	WT1	WTIP	Known interaction
MED28	Known interactor of MPeM candidate gene	WT1	ZRANB1	Known interaction
MED6	Known interactor of MPeM candidate gene	WT1	WTAP	Known interaction
MED7	Known interactor of MPeM candidate gene	WT1	ZNF205	Known interaction
MEGF6	Known interactor of MPeM candidate gene	JAK1	SYK	Known interaction
MEN1	Known interactor of MPeM candidate gene	JAK1	SHB	Known interaction
MEOX2	Known interactor of MPeM candidate gene	JAK1	USP6	Known interaction
MESD	Known interactor of MPeM candidate gene	JAK1	OSMR	Known interaction
METTL26	Known interactor of MPeM candidate gene	JAK1	STAM	Known interaction
MFSD5	Known interactor of MPeM candidate gene	JAK1	TEC	Known interaction
MGARP	Known interactor of MPeM candidate gene	JAK1	STAM2	Known interaction
MGMT	Known interactor of MPeM candidate gene	JAK1	PIK3R1	Known interaction
MIF	Known interactor of MPeM candidate gene	JAK1	PDGFRA	Known interaction
MIF4GD	Known interactor of MPeM candidate gene	JAK1	PRMT5	Known interaction
MIP	Known interactor of MPeM candidate gene	JAK1	TNFRSF1A	Known interaction
MIPOL1	Known interactor of MPeM candidate gene	JAK1	STAT3	Known interaction
MIR106A	Known interactor of MPeM candidate gene	JAK1	STAT2	Known interaction
MIR106B	Known interactor of MPeM candidate gene	JAK1	SOCS1	Known interaction
MIR107	Known interactor of MPeM candidate gene	JAK1	SH2B2	Known interaction
MIR10B	Known interactor of MPeM candidate gene	JAK1	STAT1	Known interaction
MIR1-1	Known interactor of MPeM candidate gene	JAK1	PDGFRB	Known interaction
MIR1-2	Known interactor of MPeM candidate gene	JAK1	PTPN11	Known interaction
MIR122	Known interactor of MPeM candidate gene	JAK1	STAT6	Known interaction
MIR128-1	Known interactor of MPeM candidate gene	JAK1	MDK	Known interaction
MIR128-2	Known interactor of MPeM candidate gene	JAK1	RAF1	Known interaction
MIR138-1	Known interactor of MPeM candidate gene	JAK1	STAT5A	Known interaction
MIR138-2	Known interactor of MPeM candidate gene	JAK1	PTPN6	Known interaction
MIR140	Known interactor of MPeM candidate gene	JAK1	PTPN2	Known interaction
MIR141	Known interactor of MPeM candidate gene	JAK1	JAKMIP1	Known interaction
MIR143	Known interactor of MPeM candidate gene	JAK1	TYK2	Known interaction
MIR145	Known interactor of MPeM candidate gene	JAK1	PRKCZ	Known interaction
MIR155	Known interactor of MPeM candidate gene	JAK1	TSHR	Known interaction
MIR15A	Known interactor of MPeM candidate gene	JAK1	PTK2B	Known interaction
MIR15B	Known interactor of MPeM candidate gene	JAK1	PLA2G4A	Known interaction
MIR16-1	Known interactor of MPeM candidate gene	JAK1	RACK1	Known interaction
MIR16-2	Known interactor of MPeM candidate gene	JAK1	SOCS3	Known interaction
MIR17	Known interactor of MPeM candidate gene	JAK1	PLCG2	Known interaction
MIR18A	Known interactor of MPeM candidate gene	JAK1	JAK3	Known interaction
MIR18B	Known interactor of MPeM candidate gene	JAK1	TOP1	Known interaction
MIR199A1	Known interactor of MPeM candidate gene	JAK1	PTPRC	Known interaction
MIR199A2	Known interactor of MPeM candidate gene	JAK1	PLAUR	Known interaction
MIR19A	Known interactor of MPeM candidate gene	JUN	TP53	Known interaction
MIR19B1	Known interactor of MPeM candidate gene	JUN	MAPK8	Known interaction
MIR19B2	Known interactor of MPeM candidate gene	JUN	RB1	Known interaction
MIR200A	Known interactor of MPeM candidate gene	JUN	VDR	Known interaction
MIR200B	Known interactor of MPeM candidate gene	JUN	PIN1	Known interaction
MIR200C	Known interactor of MPeM candidate gene	JUN	SUMO4	Known interaction
MIR205	Known interactor of MPeM candidate gene	JUN	TRAF2	Known interaction
MIR206	Known interactor of MPeM candidate gene	JUN	SMARCD3	Known interaction
MIR20A	Known interactor of MPeM candidate gene	JUN	MOK	Known interaction
MIR20B	Known interactor of MPeM candidate gene	JUN	TDG	Known interaction
MIR21	Known interactor of MPeM candidate gene	JUN	SPIB	Known interaction
MIR214	Known interactor of MPeM candidate gene	JUN	NCOA3	Known interaction
MIR221	Known interactor of MPeM candidate gene	JUN	MACF1	Known interaction
MIR222	Known interactor of MPeM candidate gene	JUN	MAPK14	Known interaction
MIR25	Known interactor of MPeM candidate gene	JUN	SUMO1	Known interaction
MIR29A	Known interactor of MPeM candidate gene	JUN	TGIF1	Known interaction
MIR29B1	Known interactor of MPeM candidate gene	JUN	MAP2K4	Known interaction
MIR29B2	Known interactor of MPeM candidate gene	JUN	TAF4	Known interaction
MIR29C	Known interactor of MPeM candidate gene	JUN	SKI	Known interaction
MIR31	Known interactor of MPeM candidate gene	JUN	SMAD4	Known interaction
MIR34A	Known interactor of MPeM candidate gene	JUN	RPL18A	Known interaction
MIR34B	Known interactor of MPeM candidate gene	JUN	TBP	Known interaction
MIR34C	Known interactor of MPeM candidate gene	JUN	KLF5	Known interaction
MIR363	Known interactor of MPeM candidate gene	JUN	UBB	Known interaction
MIR429	Known interactor of MPeM candidate gene	JUN	NELFB	Known interaction
MIR451A	Known interactor of MPeM candidate gene	JUN	ZBTB7C	Known interaction
MIR7-1	Known interactor of MPeM candidate gene	JUN	TOP2A	Known interaction
MIR7-2	Known interactor of MPeM candidate gene	JUN	SMAD2	Known interaction
MIR7-3	Known interactor of MPeM candidate gene	JUN	MBD3	Known interaction
MIR9-1	Known interactor of MPeM candidate gene	JUN	PRKD1	Known interaction
MIR9-2	Known interactor of MPeM candidate gene	JUN	SOX8	Known interaction
MIR92A1	Known interactor of MPeM candidate gene	JUN	MAPRE3	Known interaction
MIR92A2	Known interactor of MPeM candidate gene	JUN	STAT4	Known interaction
MIR93	Known interactor of MPeM candidate gene	JUN	TSG101	Known interaction
MIR9-3	Known interactor of MPeM candidate gene	JUN	NTRK3	Known interaction
MIR98	Known interactor of MPeM candidate gene	JUN	MAPK3	Known interaction
MIRLET7A1	Known interactor of MPeM candidate gene	JUN	SNAPC5	Known interaction
MIRLET7A2	Known interactor of MPeM candidate gene	JUN	PIAS2	Known interaction
MIRLET7A3	Known interactor of MPeM candidate gene	JUN	SMARCD1	Known interaction
MIRLET7B	Known interactor of MPeM candidate gene	JUN	MAP2K7	Known interaction
MIRLET7C	Known interactor of MPeM candidate gene	JUN	TSC22D3	Known interaction
MIRLET7D	Known interactor of MPeM candidate gene	JUN	PPP3CB	Known interaction
MIRLET7E	Known interactor of MPeM candidate gene	JUN	SUMO3	Known interaction
MIRLET7F1	Known interactor of MPeM candidate gene	JUN	NRIP1	Known interaction
MIRLET7F2	Known interactor of MPeM candidate gene	JUN	MAPK10	Known interaction
MIRLET7G	Known interactor of MPeM candidate gene	JUN	PHOX2A	Known interaction
MIRLET7I	Known interactor of MPeM candidate gene	JUN	SOX10	Known interaction
MITF	Known interactor of MPeM candidate gene	JUN	NFE2L1	Known interaction
MKI67	Known interactor of MPeM candidate gene	JUN	TPM2	Known interaction
MKNK2	Known interactor of MPeM candidate gene	JUN	NCOA2	Known interaction
MKRN1	Known interactor of MPeM candidate gene	JUN	USP6	Known interaction
MKRN2	Known interactor of MPeM candidate gene	JUN	MAPKAPK5	Known interaction
MLH1	Known interactor of MPeM candidate gene	JUN	NCOA1	Known interaction
MLH3	Known interactor of MPeM candidate gene	JUN	SNRK	Known interaction
MLLT1	Known interactor of MPeM candidate gene	JUN	MAF	Known interaction
MLST8	Known interactor of MPeM candidate gene	JUN	PPARG	Known interaction
MME	Known interactor of MPeM candidate gene	JUN	STAT3	Known interaction
MMRN1	Known interactor of MPeM candidate gene	JUN	MAPK1	Known interaction
MMS19	Known interactor of MPeM candidate gene	JUN	SUMO2	Known interaction
MNAT1	Known interactor of MPeM candidate gene	JUN	MYBBP1A	Known interaction
MNDA	Known interactor of MPeM candidate gene	JUN	TCF20	Known interaction
MOAP1	Known interactor of MPeM candidate gene	JUN	RELA	Known interaction
MOB4	Known interactor of MPeM candidate gene	JUN	KMT2C	Known interaction
MOCS2	Known interactor of MPeM candidate gene	JUN	PIAS1	Known interaction
MOK	Known interactor of MPeM candidate gene	JUN	KPNA2	Known interaction
MORF4L1	Known interactor of MPeM candidate gene	JUN	M6PR	Known interaction
MORF4L2	Known interactor of MPeM candidate gene	JUN	NCOA6	Known interaction
MPG	Known interactor of MPeM candidate gene	JUN	STAT1	Known interaction
MPHOSPH6	Known interactor of MPeM candidate gene	JUN	SMAD3	Known interaction
MPL	Known interactor of MPeM candidate gene	JUN	RUNX1	Known interaction
MPRIP	Known interactor of MPeM candidate gene	JUN	RBM39	Known interaction
MRAS	Known interactor of MPeM candidate gene	JUN	TCF4	Known interaction
MRC1	Known interactor of MPeM candidate gene	JUN	TRIP4	Known interaction
MRPL53	Known interactor of MPeM candidate gene	JUN	SPI1	Known interaction
MRPS18B	Known interactor of MPeM candidate gene	JUN	VAV1	Known interaction
MRPS22	Known interactor of MPeM candidate gene	JUN	POU1F1	Known interaction
MRPS23	Known interactor of MPeM candidate gene	JUN	MDM2	Known interaction
MRPS27	Known interactor of MPeM candidate gene	JUN	MAPK9	Known interaction
MRPS28	Known interactor of MPeM candidate gene	JUN	PPP4C	Known interaction
MRPS7	Known interactor of MPeM candidate gene	JUN	NEDD4	Known interaction
MRPS9	Known interactor of MPeM candidate gene	JUN	NFYA	Known interaction
MSANTD4	Known interactor of MPeM candidate gene	JUN	RNF187	Known interaction
MSH2	Known interactor of MPeM candidate gene	JUN	NCOR2	Known interaction
MSH6	Known interactor of MPeM candidate gene	JUN	SP1	Known interaction
MSL2	Known interactor of MPeM candidate gene	JUN	MTA1	Known interaction
MSN	Known interactor of MPeM candidate gene	JUN	UBE2I	Known interaction
MST1	Known interactor of MPeM candidate gene	JUN	RPS6KA2	Known interaction
MSX1	Known interactor of MPeM candidate gene	JUN	TPM1	Known interaction
MTA1	Known interactor of MPeM candidate gene	JUN	TAF1	Known interaction
MTA2	Known interactor of MPeM candidate gene	JUN	RUNX2	Known interaction
MTCH2	Known interactor of MPeM candidate gene	JUN	PACS1	Known interaction
MT-CO2	Known interactor of MPeM candidate gene	JUN	UBC	Known interaction
MTDH	Known interactor of MPeM candidate gene	JUN	PRRC2A	Known interaction
MTHFD1	Known interactor of MPeM candidate gene	JUN	PRKDC	Known interaction
MTHFD2	Known interactor of MPeM candidate gene	JUN	MAFB	Known interaction
MTM1	Known interactor of MPeM candidate gene	JUN	NFE2L2	Known interaction
MT-ND2	Known interactor of MPeM candidate gene	JUN	NR3C1	Known interaction
MTR	Known interactor of MPeM candidate gene	JUN	NR5A1	Known interaction
MUC20	Known interactor of MPeM candidate gene	JUN	TOP1	Known interaction
MUC4	Known interactor of MPeM candidate gene	JUN	MYOD1	Known interaction
MUL1	Known interactor of MPeM candidate gene	JUN	MAPK11	Known interaction
MUS81	Known interactor of MPeM candidate gene	JUN	NAT14	Known interaction
MUTYH	Known interactor of MPeM candidate gene	JUN	STRN4	Known interaction
MVP	Known interactor of MPeM candidate gene	JUN	NACA	Known interaction
MX1	Known interactor of MPeM candidate gene	KMT2A	SET	Known interaction
MXI1	Known interactor of MPeM candidate gene	KMT2A	MEN1	Known interaction
MYADM	Known interactor of MPeM candidate gene	KMT2A	MTM1	Known interaction
MYBBP1A	Known interactor of MPeM candidate gene	KMT2A	TASP1	Known interaction
MYBPC2	Known interactor of MPeM candidate gene	KMT2A	PAF1	Known interaction
MYC	Known interactor of MPeM candidate gene	KMT2A	PLXNB1	Known interaction
MYH10	Known interactor of MPeM candidate gene	KMT2A	TAF9	Known interaction
MYH11	Known interactor of MPeM candidate gene	KMT2A	PPIE	Known interaction
MYH6	Known interactor of MPeM candidate gene	KMT2A	WDR5	Known interaction
MYL12A	Known interactor of MPeM candidate gene	KMT2A	RBBP5	Known interaction
MYLIP	Known interactor of MPeM candidate gene	KMT2A	SBF1	Known interaction
MYO1B	Known interactor of MPeM candidate gene	KMT2A	RNF2	Known interaction
MYO1C	Known interactor of MPeM candidate gene	KMT2A	PPP1R15A	Known interaction
MYO1D	Known interactor of MPeM candidate gene	KMT2A	TOP1	Known interaction
MYO7A	Known interactor of MPeM candidate gene	KMT2A	SVIL	Known interaction
MYOD1	Known interactor of MPeM candidate gene	KMT2A	OXT	Known interaction
MYOF	Known interactor of MPeM candidate gene	KDM6A	MTDH	Known interaction
MYOZ3	Known interactor of MPeM candidate gene	KDM6A	TLE1	Known interaction
NABP1	Known interactor of MPeM candidate gene	KDM6A	MEOX2	Known interaction
NABP2	Known interactor of MPeM candidate gene	KDM6A	SMAD9	Known interaction
NACA	Known interactor of MPeM candidate gene	KDM6A	SRF	Known interaction
NANS	Known interactor of MPeM candidate gene	KDM6A	NKX2-5	Known interaction
NAP1L1	Known interactor of MPeM candidate gene	KDM6A	TBX5	Known interaction
NAP1L4	Known interactor of MPeM candidate gene	CTNNB1	MUC1	Known interaction
NAT10	Known interactor of MPeM candidate gene	CTNNB1	KDR	Known interaction
NAT14	Known interactor of MPeM candidate gene	CTNNB1	MAPK8	Known interaction
NAT2	Known interactor of MPeM candidate gene	CTNNB1	MET	Known interaction
NBN	Known interactor of MPeM candidate gene	CTNNB1	NF2	Known interaction
NCALD	Known interactor of MPeM candidate gene	CTNNB1	EGFR	Known interaction
NCAM1	Known interactor of MPeM candidate gene	CTNNB1	KMT2A	Known interaction
NCBP1	Known interactor of MPeM candidate gene	CTNNB1	ESR1	Known interaction
NCF1	Known interactor of MPeM candidate gene	CTNNB1	PIN1	Known interaction
NCK1	Known interactor of MPeM candidate gene	CTNNB1	GRIN2D	Known interaction
NCK2	Known interactor of MPeM candidate gene	CTNNB1	GRIN1	Known interaction
NCL	Known interactor of MPeM candidate gene	CTNNB1	DVL1	Known interaction
NCOA1	Known interactor of MPeM candidate gene	CTNNB1	IQGAP1	Known interaction
NCOA2	Known interactor of MPeM candidate gene	CTNNB1	PTPRK	Known interaction
NCOA3	Known interactor of MPeM candidate gene	CTNNB1	USP2	Known interaction
NCOA4	Known interactor of MPeM candidate gene	CTNNB1	TCF3	Known interaction
NCOA6	Known interactor of MPeM candidate gene	CTNNB1	PTPN14	Known interaction
NCOA7	Known interactor of MPeM candidate gene	CTNNB1	SMARCA4	Known interaction
NCOR1	Known interactor of MPeM candidate gene	CTNNB1	STUB1	Known interaction
NCOR2	Known interactor of MPeM candidate gene	CTNNB1	SALL1	Known interaction
NDC80	Known interactor of MPeM candidate gene	CTNNB1	LEF1	Known interaction
NDE1	Known interactor of MPeM candidate gene	CTNNB1	PPM1A	Known interaction
NDFIP1	Known interactor of MPeM candidate gene	CTNNB1	PITX2	Known interaction
NDN	Known interactor of MPeM candidate gene	CTNNB1	TAX1BP3	Known interaction
NDRG1	Known interactor of MPeM candidate gene	CTNNB1	CTNND2	Known interaction
NDUFA3	Known interactor of MPeM candidate gene	CTNNB1	TCF7L1	Known interaction
NECAB2	Known interactor of MPeM candidate gene	CTNNB1	UHRF2	Known interaction
NEDD4	Known interactor of MPeM candidate gene	CTNNB1	RAPGEF2	Known interaction
NEDD4L	Known interactor of MPeM candidate gene	CTNNB1	EP300	Known interaction
NEDD8	Known interactor of MPeM candidate gene	CTNNB1	TBL1X	Known interaction
NEDD9	Known interactor of MPeM candidate gene	CTNNB1	MITF	Known interaction
NEFL	Known interactor of MPeM candidate gene	CTNNB1	HNF1A	Known interaction
NEFM	Known interactor of MPeM candidate gene	CTNNB1	PSEN1	Known interaction
NEIL3	Known interactor of MPeM candidate gene	CTNNB1	PRKCG	Known interaction
NEK1	Known interactor of MPeM candidate gene	CTNNB1	SMAD4	Known interaction
NEK2	Known interactor of MPeM candidate gene	CTNNB1	FLT1	Known interaction
NELFB	Known interactor of MPeM candidate gene	CTNNB1	TGFBR2	Known interaction
NELFCD	Known interactor of MPeM candidate gene	CTNNB1	FUS	Known interaction
NEU1	Known interactor of MPeM candidate gene	CTNNB1	MEN1	Known interaction
NEURL2	Known interactor of MPeM candidate gene	CTNNB1	TRIM33	Known interaction
NF1	Known interactor of MPeM candidate gene	CTNNB1	PECAM1	Known interaction
NFATC3	Known interactor of MPeM candidate gene	CTNNB1	LATS2	Known interaction
NFATC4	Known interactor of MPeM candidate gene	CTNNB1	SMARCA5	Known interaction
NFE2	Known interactor of MPeM candidate gene	CTNNB1	PTPN1	Known interaction
NFE2L1	Known interactor of MPeM candidate gene	CTNNB1	SMAD2	Known interaction
NFE2L2	Known interactor of MPeM candidate gene	CTNNB1	ZIC3	Known interaction
NFKB1	Known interactor of MPeM candidate gene	CTNNB1	KMT2D	Known interaction
NFKB2	Known interactor of MPeM candidate gene	CTNNB1	PSEN2	Known interaction
NFKBIA	Known interactor of MPeM candidate gene	CTNNB1	FYN	Known interaction
NFYA	Known interactor of MPeM candidate gene	CTNNB1	DSC3	Known interaction
NFYB	Known interactor of MPeM candidate gene	CTNNB1	LEO1	Known interaction
NGB	Known interactor of MPeM candidate gene	CTNNB1	SPN	Known interaction
NGFR	Known interactor of MPeM candidate gene	CTNNB1	UBE2S	Known interaction
NIBAN2	Known interactor of MPeM candidate gene	CTNNB1	TLE1	Known interaction
NINJ1	Known interactor of MPeM candidate gene	CTNNB1	RBBP5	Known interaction
NINJ2	Known interactor of MPeM candidate gene	CTNNB1	SMAD7	Known interaction
NISCH	Known interactor of MPeM candidate gene	CTNNB1	DVL3	Known interaction
NKAPD1	Known interactor of MPeM candidate gene	CTNNB1	UBE2B	Known interaction
NKG7	Known interactor of MPeM candidate gene	CTNNB1	GRIK2	Known interaction
NKX2-5	Known interactor of MPeM candidate gene	CTNNB1	PTPRM	Known interaction
NLRP10	Known interactor of MPeM candidate gene	CTNNB1	FHL2	Known interaction
NMI	Known interactor of MPeM candidate gene	CTNNB1	PICK1	Known interaction
NMT1	Known interactor of MPeM candidate gene	CTNNB1	TCF7L2	Known interaction
NMT2	Known interactor of MPeM candidate gene	CTNNB1	PKM	Known interaction
NONO	Known interactor of MPeM candidate gene	CTNNB1	RUVBL2	Known interaction
NOP53	Known interactor of MPeM candidate gene	CTNNB1	KAT2A	Known interaction
NOP56	Known interactor of MPeM candidate gene	CTNNB1	PKD1	Known interaction
NOP58	Known interactor of MPeM candidate gene	CTNNB1	SMURF1	Known interaction
NOTCH1	Known interactor of MPeM candidate gene	CTNNB1	EZR	Known interaction
NPM1	Known interactor of MPeM candidate gene	CTNNB1	ERBIN	Known interaction
NPM3	Known interactor of MPeM candidate gene	CTNNB1	ELAVL1	Known interaction
NPPA	Known interactor of MPeM candidate gene	CTNNB1	MAGI1	Known interaction
NQO1	Known interactor of MPeM candidate gene	CTNNB1	NCOA2	Known interaction
NR0B1	Known interactor of MPeM candidate gene	CTNNB1	GLIS2	Known interaction
NR0B2	Known interactor of MPeM candidate gene	CTNNB1	CTNNBIP1	Known interaction
NR1H4	Known interactor of MPeM candidate gene	CTNNB1	FHIT	Known interaction
NR2C1	Known interactor of MPeM candidate gene	CTNNB1	PTPRZ1	Known interaction
NR2C2	Known interactor of MPeM candidate gene	CTNNB1	RXRA	Known interaction
NR2E1	Known interactor of MPeM candidate gene	CTNNB1	PIK3R1	Known interaction
NR2F1	Known interactor of MPeM candidate gene	CTNNB1	FER	Known interaction
NR2F6	Known interactor of MPeM candidate gene	CTNNB1	NOTCH1	Known interaction
NR3C1	Known interactor of MPeM candidate gene	CTNNB1	GSK3B	Known interaction
NR3C2	Known interactor of MPeM candidate gene	CTNNB1	GNA13	Known interaction
NR4A1	Known interactor of MPeM candidate gene	CTNNB1	PTPN13	Known interaction
NR5A1	Known interactor of MPeM candidate gene	CTNNB1	PTPRJ	Known interaction
NR5A2	Known interactor of MPeM candidate gene	CTNNB1	UBE2R2	Known interaction
NR6A1	Known interactor of MPeM candidate gene	CTNNB1	FOXO1	Known interaction
NRAS	Known interactor of MPeM candidate gene	CTNNB1	HIF1A	Known interaction
NRG1	Known interactor of MPeM candidate gene	CTNNB1	TRRAP	Known interaction
NRIP1	Known interactor of MPeM candidate gene	CTNNB1	PKP2	Known interaction
NRP1	Known interactor of MPeM candidate gene	CTNNB1	TRIP10	Known interaction
NSD2	Known interactor of MPeM candidate gene	CTNNB1	RUVBL1	Known interaction
NSD3	Known interactor of MPeM candidate gene	CTNNB1	FOXO4	Known interaction
NSF	Known interactor of MPeM candidate gene	CTNNB1	NEURL2	Known interaction
NTAQ1	Known interactor of MPeM candidate gene	CTNNB1	SMAD3	Known interaction
NTHL1	Known interactor of MPeM candidate gene	CTNNB1	NEK2	Known interaction
NTRK1	Known interactor of MPeM candidate gene	CTNNB1	DLG5	Known interaction
NTRK2	Known interactor of MPeM candidate gene	CTNNB1	PTGS2	Known interaction
NTRK3	Known interactor of MPeM candidate gene	CTNNB1	TCF4	Known interaction
NUDT10	Known interactor of MPeM candidate gene	CTNNB1	TRIM55	Known interaction
NUDT21	Known interactor of MPeM candidate gene	CTNNB1	SLC9A3R1	Known interaction
NUDT4	Known interactor of MPeM candidate gene	CTNNB1	TRIM63	Known interaction
NUMB	Known interactor of MPeM candidate gene	CTNNB1	PLK1	Known interaction
NUMBL	Known interactor of MPeM candidate gene	CTNNB1	KAT2B	Known interaction
NUP50	Known interactor of MPeM candidate gene	CTNNB1	PTPN6	Known interaction
NUP62	Known interactor of MPeM candidate gene	CTNNB1	MAPK9	Known interaction
OAZ1	Known interactor of MPeM candidate gene	CTNNB1	PTPRF	Known interaction
OGT	Known interactor of MPeM candidate gene	CTNNB1	FBXW2	Known interaction
OLFM1	Known interactor of MPeM candidate gene	CTNNB1	NFKB1	Known interaction
OR10AG1	Known interactor of MPeM candidate gene	CTNNB1	SOX17	Known interaction
ORC1	Known interactor of MPeM candidate gene	CTNNB1	IKBKB	Known interaction
ORC4	Known interactor of MPeM candidate gene	CTNNB1	IGF2BP1	Known interaction
OSBPL3	Known interactor of MPeM candidate gene	CTNNB1	TGFBR1	Known interaction
OSGEP	Known interactor of MPeM candidate gene	CTNNB1	NDRG1	Known interaction
OSGIN1	Known interactor of MPeM candidate gene	CTNNB1	SP1	Known interaction
OSMR	Known interactor of MPeM candidate gene	CTNNB1	SRC	Known interaction
OTUB1	Known interactor of MPeM candidate gene	CTNNB1	TFAP2A	Known interaction
OTUD3	Known interactor of MPeM candidate gene	CTNNB1	H1-2	Known interaction
OTUD5	Known interactor of MPeM candidate gene	CTNNB1	UBE2D1	Known interaction
OTX2	Known interactor of MPeM candidate gene	CTNNB1	SOX1	Known interaction
OXR1	Known interactor of MPeM candidate gene	CTNNB1	FSCN1	Known interaction
OXT	Known interactor of MPeM candidate gene	CTNNB1	MAGI2	Known interaction
P2RX4	Known interactor of MPeM candidate gene	CTNNB1	ZFYVE9	Known interaction
P2RX6	Known interactor of MPeM candidate gene	CTNNB1	PTPRU	Known interaction
P2RY2	Known interactor of MPeM candidate gene	CTNNB1	MAP3K2	Known interaction
P4HB	Known interactor of MPeM candidate gene	CTNNB1	USP9X	Known interaction
PA2G4	Known interactor of MPeM candidate gene	CTNNB1	NR5A1	Known interaction
PABPC1	Known interactor of MPeM candidate gene	CTNNB1	ERBB2	Known interaction
PACS1	Known interactor of MPeM candidate gene	CTNNB1	HUWE1	Known interaction
PADI1	Known interactor of MPeM candidate gene	CTNNB1	UBE3A	Known interaction
PAF1	Known interactor of MPeM candidate gene	CTNNB1	JADE1	Known interaction
PAFAH1B3	Known interactor of MPeM candidate gene	CTNNB1	PYGO1	Known interaction
PAGR1	Known interactor of MPeM candidate gene	SMARCB1	TP53	Known interaction
PAK1	Known interactor of MPeM candidate gene	SMARCB1	TAF1D	Known interaction
PAK6	Known interactor of MPeM candidate gene	SMARCB1	TFIP11	Known interaction
PALB2	Known interactor of MPeM candidate gene	SMARCB1	TACC2	Known interaction
PAQR4	Known interactor of MPeM candidate gene	SMARCB1	ZC3H11A	Known interaction
PAQR6	Known interactor of MPeM candidate gene	SMARCB1	XPO1	Known interaction
PARD3	Known interactor of MPeM candidate gene	SMARCB1	TASOR2	Known interaction
PARD6A	Known interactor of MPeM candidate gene	SMARCB1	TNRC6A	Known interaction
PARK7	Known interactor of MPeM candidate gene	SMARCB1	TLE5	Known interaction
PARP1	Known interactor of MPeM candidate gene	SMARCB1	ZNF688	Known interaction
PATL1	Known interactor of MPeM candidate gene	SMARCB1	TRIM14	Known interaction
PATZ1	Known interactor of MPeM candidate gene	SMARCB1	TRIM27	Known interaction
PAWR	Known interactor of MPeM candidate gene	SMARCB1	SMARCC2	Known interaction
PAX2	Known interactor of MPeM candidate gene	SMARCB1	ZNF398	Known interaction
PAX3	Known interactor of MPeM candidate gene	SMARCB1	SRC	Known interaction
PAX5	Known interactor of MPeM candidate gene	SMARCB1	TSC22D4	Known interaction
PAX6	Known interactor of MPeM candidate gene	SMARCB1	TRIM35	Known interaction
PAXIP1	Known interactor of MPeM candidate gene	SMARCB1	TEKT5	Known interaction
PBK	Known interactor of MPeM candidate gene	SMARCB1	UBQLN4	Known interaction
PBXIP1	Known interactor of MPeM candidate gene	SMARCB1	SMARCD1	Known interaction
PCBD2	Known interactor of MPeM candidate gene	SMARCB1	YEATS4	Known interaction
PCDHA4	Known interactor of MPeM candidate gene	SMARCB1	VIM	Known interaction
PCNA	Known interactor of MPeM candidate gene	SMARCB1	TNFAIP1	Known interaction
PDCD6	Known interactor of MPeM candidate gene	SMARCB1	ZDHHC17	Known interaction
PDCD6IP	Known interactor of MPeM candidate gene	RASSF1	TERT	Known interaction
PDCL3	Known interactor of MPeM candidate gene	RASSF1	TSC1	Known interaction
PDE4D	Known interactor of MPeM candidate gene	RASSF1	STK11	Known interaction
PDE6D	Known interactor of MPeM candidate gene	RASSF1	TUBB	Known interaction
PDGFB	Known interactor of MPeM candidate gene	RASSF1	TNFRSF1A	Known interaction
PDGFRA	Known interactor of MPeM candidate gene	RASSF1	SMARCA4	Known interaction
PDGFRB	Known interactor of MPeM candidate gene	RASSF1	RHOA	Known interaction
PDGFRL	Known interactor of MPeM candidate gene	RASSF1	XPA	Known interaction
PDIA3	Known interactor of MPeM candidate gene	RASSF1	TNFRSF10A	Known interaction
PDK1	Known interactor of MPeM candidate gene	RASSF1	RELA	Known interaction
PDK3	Known interactor of MPeM candidate gene	RASSF1	TEAD2	Known interaction
PDLIM7	Known interactor of MPeM candidate gene	RASSF1	RHOU	Known interaction
PDP1	Known interactor of MPeM candidate gene	RASSF1	SUV39H1	Known interaction
PDPK1	Known interactor of MPeM candidate gene	RASSF1	SAV1	Known interaction
PDXP	Known interactor of MPeM candidate gene	RASSF1	STK3	Known interaction
PECAM1	Known interactor of MPeM candidate gene	RASSF1	TUBG1	Known interaction
PELI1	Known interactor of MPeM candidate gene	RASSF1	STK4	Known interaction
PELI2	Known interactor of MPeM candidate gene	RASSF1	SUV39H2	Known interaction
PELO	Known interactor of MPeM candidate gene	RASSF1	RASSF5	Known interaction
PELP1	Known interactor of MPeM candidate gene	RB1	SMARCB1	Known interaction
PER2	Known interactor of MPeM candidate gene	RB1	TP53	Known interaction
PEX19	Known interactor of MPeM candidate gene	RB1	VDR	Known interaction
PFDN1	Known interactor of MPeM candidate gene	RB1	TMPO	Known interaction
PFKP	Known interactor of MPeM candidate gene	RB1	TASOR	Known interaction
PGC	Known interactor of MPeM candidate gene	RB1	USP4	Known interaction
PGR	Known interactor of MPeM candidate gene	RB1	SP3	Known interaction
PHB	Known interactor of MPeM candidate gene	RB1	SPIB	Known interaction
PHB2	Known interactor of MPeM candidate gene	RB1	USP7	Known interaction
PHF20L1	Known interactor of MPeM candidate gene	RB1	SMARCA4	Known interaction
PHF23	Known interactor of MPeM candidate gene	RB1	SKP2	Known interaction
PHOX2A	Known interactor of MPeM candidate gene	RB1	XPA	Known interaction
PI4K2A	Known interactor of MPeM candidate gene	RB1	UBTF	Known interaction
PIAS1	Known interactor of MPeM candidate gene	RB1	SERPINB2	Known interaction
PIAS2	Known interactor of MPeM candidate gene	RB1	RNF40	Known interaction
PIAS3	Known interactor of MPeM candidate gene	RB1	TBP	Known interaction
PIAS4	Known interactor of MPeM candidate gene	RB1	SNAPC3	Known interaction
PIBF1	Known interactor of MPeM candidate gene	RB1	TOP2A	Known interaction
PICK1	Known interactor of MPeM candidate gene	RB1	RBBP8	Known interaction
PIK3C2A	Known interactor of MPeM candidate gene	RB1	SNAPC1	Known interaction
PIK3C2B	Known interactor of MPeM candidate gene	RB1	RINT1	Known interaction
PIK3CD	Known interactor of MPeM candidate gene	RB1	RBBP5	Known interaction
PIK3CG	Known interactor of MPeM candidate gene	RB1	RBBP7	Known interaction
PIK3R1	Known interactor of MPeM candidate gene	RB1	TRMO	Known interaction
PIK3R2	Known interactor of MPeM candidate gene	RB1	ZBTB16	Known interaction
PIK3R3	Known interactor of MPeM candidate gene	RB1	RNF123	Known interaction
PIK3R5	Known interactor of MPeM candidate gene	RB1	SHC1	Known interaction
PIM1	Known interactor of MPeM candidate gene	RB1	RBBP4	Known interaction
PIN1	Known interactor of MPeM candidate gene	RB1	STX17	Known interaction
PIN4	Known interactor of MPeM candidate gene	RB1	TGM2	Known interaction
PINX1	Known interactor of MPeM candidate gene	RB1	STAT3	Known interaction
PITPNA	Known interactor of MPeM candidate gene	RB1	RBAK	Known interaction
PITX1	Known interactor of MPeM candidate gene	RB1	THOC1	Known interaction
PITX2	Known interactor of MPeM candidate gene	RB1	SMYD2	Known interaction
PJA1	Known interactor of MPeM candidate gene	RB1	SUV39H1	Known interaction
PKD1	Known interactor of MPeM candidate gene	RB1	TRAP1	Known interaction
PKIA	Known interactor of MPeM candidate gene	RB1	SPI1	Known interaction
PKM	Known interactor of MPeM candidate gene	RB1	SNW1	Known interaction
PKMYT1	Known interactor of MPeM candidate gene	RB1	TRIM27	Known interaction
PKP2	Known interactor of MPeM candidate gene	RB1	RBBP9	Known interaction
PKP4	Known interactor of MPeM candidate gene	RB1	SP1	Known interaction
PLA2G12A	Known interactor of MPeM candidate gene	RB1	UBE2I	Known interaction
PLA2G4A	Known interactor of MPeM candidate gene	RB1	TFAP2A	Known interaction
PLA2G4B	Known interactor of MPeM candidate gene	RB1	RING1	Known interaction
PLAAT4	Known interactor of MPeM candidate gene	RB1	TAF1	Known interaction
PLAGL1	Known interactor of MPeM candidate gene	RB1	RUNX2	Known interaction
PLAUR	Known interactor of MPeM candidate gene	RB1	TRIP11	Known interaction
PLCE1	Known interactor of MPeM candidate gene	RB1	RBBP6	Known interaction
PLCG1	Known interactor of MPeM candidate gene	MRE11	SUMO2	Known interaction
PLCG2	Known interactor of MPeM candidate gene	MRE11	RAD50	Known interaction
PLCH2	Known interactor of MPeM candidate gene	MRE11	SPOP	Known interaction
PLD1	Known interactor of MPeM candidate gene	MRE11	SUMO1	Known interaction
PLD2	Known interactor of MPeM candidate gene	MRE11	PRKDC	Known interaction
PLD3	Known interactor of MPeM candidate gene	MRE11	NEK1	Known interaction
PLEC	Known interactor of MPeM candidate gene	MRE11	RECQL5	Known interaction
PLK1	Known interactor of MPeM candidate gene	MRE11	NBN	Known interaction
PLK2	Known interactor of MPeM candidate gene	MRE11	XRCC6	Known interaction
PLK3	Known interactor of MPeM candidate gene	NR2F2	NSD1	Known interaction
PLN	Known interactor of MPeM candidate gene	NR2F2	SQSTM1	Known interaction
PLP1	Known interactor of MPeM candidate gene	NR2F2	PIAS1	Known interaction
PLPP6	Known interactor of MPeM candidate gene	NR2F2	TRIM24	Known interaction
PLSCR1	Known interactor of MPeM candidate gene	NR2F2	NR2F6	Known interaction
PLXNB1	Known interactor of MPeM candidate gene	NR2F2	NR3C1	Known interaction
PML	Known interactor of MPeM candidate gene	NR2F2	SETD7	Known interaction
PNLIPRP1	Known interactor of MPeM candidate gene	NR2F2	PHB2	Known interaction
PNMA1	Known interactor of MPeM candidate gene	NR2F2	TENT5A	Known interaction
PNP	Known interactor of MPeM candidate gene	NR2F2	TRIP4	Known interaction
PNRC1	Known interactor of MPeM candidate gene	MTOR	RICTOR	Known interaction
PNRC2	Known interactor of MPeM candidate gene	MTOR	TERT	Known interaction
POGZ	Known interactor of MPeM candidate gene	MTOR	RHEB	Known interaction
POLA1	Known interactor of MPeM candidate gene	MTOR	SEPTIN2	Known interaction
POLDIP2	Known interactor of MPeM candidate gene	MTOR	RPTOR	Known interaction
POLR1A	Known interactor of MPeM candidate gene	MTOR	ZNRF2	Known interaction
POLR1B	Known interactor of MPeM candidate gene	MTOR	NRAS	Known interaction
POLR2A	Known interactor of MPeM candidate gene	MTOR	RHEBL1	Known interaction
POLR2B	Known interactor of MPeM candidate gene	MTOR	PPP2R2A	Known interaction
POLR2D	Known interactor of MPeM candidate gene	MTOR	YWHAQ	Known interaction
POLR2H	Known interactor of MPeM candidate gene	MTOR	PDPK1	Known interaction
POLR2L	Known interactor of MPeM candidate gene	MTOR	STAT3	Known interaction
POP1	Known interactor of MPeM candidate gene	MTOR	UBQLN1	Known interaction
POU1F1	Known interactor of MPeM candidate gene	MTOR	TRAF6	Known interaction
POU2F1	Known interactor of MPeM candidate gene	MTOR	PREX1	Known interaction
POU2F2	Known interactor of MPeM candidate gene	MTOR	TELO2	Known interaction
POU4F1	Known interactor of MPeM candidate gene	MTOR	SKP2	Known interaction
POU4F2	Known interactor of MPeM candidate gene	MTOR	PLD2	Known interaction
POU5F1	Known interactor of MPeM candidate gene	MTOR	PRKCA	Known interaction
POU6F2	Known interactor of MPeM candidate gene	MTOR	RPS6KA1	Known interaction
PPA1	Known interactor of MPeM candidate gene	MTOR	PA2G4	Known interaction
PPARG	Known interactor of MPeM candidate gene	MTOR	SUMO1	Known interaction
PPARGC1A	Known interactor of MPeM candidate gene	MTOR	RPS6KB1	Known interaction
PPARGC1B	Known interactor of MPeM candidate gene	MTOR	WIPI2	Known interaction
PPIA	Known interactor of MPeM candidate gene	MTOR	PRR5L	Known interaction
PPIB	Known interactor of MPeM candidate gene	MTOR	UVRAG	Known interaction
PPID	Known interactor of MPeM candidate gene	MTOR	PRKAA1	Known interaction
PPIE	Known interactor of MPeM candidate gene	MTOR	RRAGB	Known interaction
PPIF	Known interactor of MPeM candidate gene	MTOR	RPS6KB2	Known interaction
PPL	Known interactor of MPeM candidate gene	HRAS	MTOR	Known interaction
PPM1A	Known interactor of MPeM candidate gene	HRAS	STK11	Known interaction
PPM1B	Known interactor of MPeM candidate gene	HRAS	MAPK8	Known interaction
PPM1D	Known interactor of MPeM candidate gene	HRAS	RASSF1	Known interaction
PPP1CA	Known interactor of MPeM candidate gene	HRAS	PIK3CA	Known interaction
PPP1CB	Known interactor of MPeM candidate gene	HRAS	RASGRP4	Known interaction
PPP1CC	Known interactor of MPeM candidate gene	HRAS	RIT2	Known interaction
PPP1R13L	Known interactor of MPeM candidate gene	HRAS	USP29	Known interaction
PPP1R15A	Known interactor of MPeM candidate gene	HRAS	PLCE1	Known interaction
PPP1R18	Known interactor of MPeM candidate gene	HRAS	PRKCI	Known interaction
PPP1R26	Known interactor of MPeM candidate gene	HRAS	RSPO3	Known interaction
PPP1R32	Known interactor of MPeM candidate gene	HRAS	RASA2	Known interaction
PPP1R9B	Known interactor of MPeM candidate gene	HRAS	PRSS50	Known interaction
PPP2CA	Known interactor of MPeM candidate gene	HRAS	RNF115	Known interaction
PPP2CB	Known interactor of MPeM candidate gene	HRAS	SNRPE	Known interaction
PPP2R1A	Known interactor of MPeM candidate gene	HRAS	PDE4D	Known interaction
PPP2R2A	Known interactor of MPeM candidate gene	HRAS	IRAK1	Known interaction
PPP2R2B	Known interactor of MPeM candidate gene	HRAS	RASA4	Known interaction
PPP2R5A	Known interactor of MPeM candidate gene	HRAS	SOS1	Known interaction
PPP2R5B	Known interactor of MPeM candidate gene	HRAS	RABAC1	Known interaction
PPP2R5C	Known interactor of MPeM candidate gene	HRAS	RHOD	Known interaction
PPP2R5D	Known interactor of MPeM candidate gene	HRAS	RALGDS	Known interaction
PPP2R5E	Known interactor of MPeM candidate gene	HRAS	MLH3	Known interaction
PPP3CB	Known interactor of MPeM candidate gene	HRAS	IL24	Known interaction
PPP4C	Known interactor of MPeM candidate gene	HRAS	PDE6D	Known interaction
PPP5C	Known interactor of MPeM candidate gene	HRAS	RGS12	Known interaction
PQBP1	Known interactor of MPeM candidate gene	HRAS	LZTR1	Known interaction
PRCC	Known interactor of MPeM candidate gene	HRAS	PDGFRL	Known interaction
PRDM14	Known interactor of MPeM candidate gene	HRAS	ITSN1	Known interaction
PRDM2	Known interactor of MPeM candidate gene	HRAS	SMAD4	Known interaction
PRDX1	Known interactor of MPeM candidate gene	HRAS	ZBTB12	Known interaction
PRDX3	Known interactor of MPeM candidate gene	HRAS	MAP3K6	Known interaction
PREX1	Known interactor of MPeM candidate gene	HRAS	TLR2	Known interaction
PRIM1	Known interactor of MPeM candidate gene	HRAS	INSR	Known interaction
PRKAA1	Known interactor of MPeM candidate gene	HRAS	RAPGEF1	Known interaction
PRKAA2	Known interactor of MPeM candidate gene	HRAS	PLA2G4B	Known interaction
PRKAB2	Known interactor of MPeM candidate gene	HRAS	TLR9	Known interaction
PRKACA	Known interactor of MPeM candidate gene	HRAS	SOS2	Known interaction
PRKAG1	Known interactor of MPeM candidate gene	HRAS	RAF1	Known interaction
PRKAR1A	Known interactor of MPeM candidate gene	HRAS	TLR6	Known interaction
PRKAR1B	Known interactor of MPeM candidate gene	HRAS	PIK3CD	Known interaction
PRKCA	Known interactor of MPeM candidate gene	HRAS	RASSF2	Known interaction
PRKCB	Known interactor of MPeM candidate gene	HRAS	USP42	Known interaction
PRKCD	Known interactor of MPeM candidate gene	HRAS	IL3	Known interaction
PRKCE	Known interactor of MPeM candidate gene	HRAS	PRKCZ	Known interaction
PRKCG	Known interactor of MPeM candidate gene	HRAS	QPCT	Known interaction
PRKCI	Known interactor of MPeM candidate gene	HRAS	PI4K2A	Known interaction
PRKCSH	Known interactor of MPeM candidate gene	HRAS	PLAAT4	Known interaction
PRKCZ	Known interactor of MPeM candidate gene	HRAS	STK38	Known interaction
PRKD1	Known interactor of MPeM candidate gene	HRAS	RASIP1	Known interaction
PRKDC	Known interactor of MPeM candidate gene	HRAS	RGL1	Known interaction
PRKG1	Known interactor of MPeM candidate gene	HRAS	PDGFB	Known interaction
PRKN	Known interactor of MPeM candidate gene	HRAS	SNX14	Known interaction
PRKRA	Known interactor of MPeM candidate gene	HRAS	RASA1	Known interaction
PRMT1	Known interactor of MPeM candidate gene	HRAS	TTC21A	Known interaction
PRMT2	Known interactor of MPeM candidate gene	HRAS	MAPK10	Known interaction
PRMT5	Known interactor of MPeM candidate gene	HRAS	RASSF5	Known interaction
PRMT6	Known interactor of MPeM candidate gene	HRAS	IKZF3	Known interaction
PRPF19	Known interactor of MPeM candidate gene	HRAS	RABGEF1	Known interaction
PRPF40A	Known interactor of MPeM candidate gene	HRAS	KRAS	Known interaction
PRPF6	Known interactor of MPeM candidate gene	HRAS	PLCH2	Known interaction
PRPF8	Known interactor of MPeM candidate gene	HRAS	IRAK2	Known interaction
PRR5L	Known interactor of MPeM candidate gene	HRAS	PIK3R1	Known interaction
PRRC2A	Known interactor of MPeM candidate gene	HRAS	RGL2	Known interaction
PRSS50	Known interactor of MPeM candidate gene	HRAS	PTPRJ	Known interaction
PSEN1	Known interactor of MPeM candidate gene	HRAS	UBE4B	Known interaction
PSEN2	Known interactor of MPeM candidate gene	HRAS	MUTYH	Known interaction
PSMA7	Known interactor of MPeM candidate gene	HRAS	KRT18	Known interaction
PSMB1	Known interactor of MPeM candidate gene	HRAS	TP73	Known interaction
PSMB3	Known interactor of MPeM candidate gene	HRAS	TTC1	Known interaction
PSMC3	Known interactor of MPeM candidate gene	HRAS	RGL4	Known interaction
PSMC3IP	Known interactor of MPeM candidate gene	HRAS	ZBTB10	Known interaction
PSMC5	Known interactor of MPeM candidate gene	HRAS	RAP1B	Known interaction
PSMD1	Known interactor of MPeM candidate gene	HRAS	RASGRP1	Known interaction
PSMD10	Known interactor of MPeM candidate gene	HRAS	HSPA1L	Known interaction
PSMD11	Known interactor of MPeM candidate gene	HRAS	IL1RL1	Known interaction
PSMD3	Known interactor of MPeM candidate gene	HRAS	HSPA12A	Known interaction
PSMD4	Known interactor of MPeM candidate gene	HRAS	NF1	Known interaction
PSMD7	Known interactor of MPeM candidate gene	HRAS	VAV1	Known interaction
PSME3	Known interactor of MPeM candidate gene	HRAS	UBE3B	Known interaction
PSPC1	Known interactor of MPeM candidate gene	HRAS	PIK3CG	Known interaction
PTDSS1	Known interactor of MPeM candidate gene	HRAS	NRAS	Known interaction
PTGDS	Known interactor of MPeM candidate gene	HRAS	ICMT	Known interaction
PTGES3	Known interactor of MPeM candidate gene	HRAS	MAP2K1	Known interaction
PTGS2	Known interactor of MPeM candidate gene	HRAS	RAB5C	Known interaction
PTK2	Known interactor of MPeM candidate gene	HRAS	MSH2	Known interaction
PTK2B	Known interactor of MPeM candidate gene	HRAS	SHOC2	Known interaction
PTK6	Known interactor of MPeM candidate gene	HRAS	TIAM1	Known interaction
PTK7	Known interactor of MPeM candidate gene	HRAS	ITGB3	Known interaction
PTMA	Known interactor of MPeM candidate gene	HRAS	SRC	Known interaction
PTN	Known interactor of MPeM candidate gene	HRAS	KRT17	Known interaction
PTP4A3	Known interactor of MPeM candidate gene	HRAS	SNX17	Known interaction
PTPN1	Known interactor of MPeM candidate gene	HRAS	TTC28	Known interaction
PTPN11	Known interactor of MPeM candidate gene	HRAS	LGALS1	Known interaction
PTPN12	Known interactor of MPeM candidate gene	HRAS	MSH6	Known interaction
PTPN13	Known interactor of MPeM candidate gene	HRAS	RASGRF1	Known interaction
PTPN14	Known interactor of MPeM candidate gene	HRAS	RAP1GDS1	Known interaction
PTPN18	Known interactor of MPeM candidate gene	HRAS	MAP2K6	Known interaction
PTPN2	Known interactor of MPeM candidate gene	HRAS	RIN1	Known interaction
PTPN20	Known interactor of MPeM candidate gene	PIK3CA	STK11	Known interaction
PTPN22	Known interactor of MPeM candidate gene	PIK3CA	SFRP4	Known interaction
PTPN6	Known interactor of MPeM candidate gene	PIK3CA	PIK3R1	Known interaction
PTPN7	Known interactor of MPeM candidate gene	PIK3CA	UFD1	Known interaction
PTPRB	Known interactor of MPeM candidate gene	PIK3CA	RPS20	Known interaction
PTPRC	Known interactor of MPeM candidate gene	PIK3CA	RASGRP3	Known interaction
PTPRF	Known interactor of MPeM candidate gene	PIK3CA	RASD2	Known interaction
PTPRH	Known interactor of MPeM candidate gene	PIK3CA	RELA	Known interaction
PTPRJ	Known interactor of MPeM candidate gene	PIK3CA	SQSTM1	Known interaction
PTPRK	Known interactor of MPeM candidate gene	PIK3CA	PRKCD	Known interaction
PTPRM	Known interactor of MPeM candidate gene	PIK3CA	STAT1	Known interaction
PTPRR	Known interactor of MPeM candidate gene	PIK3CA	PTPN11	Known interaction
PTPRS	Known interactor of MPeM candidate gene	PIK3CA	SMAD3	Known interaction
PTPRT	Known interactor of MPeM candidate gene	PIK3CA	TMOD1	Known interaction
PTPRU	Known interactor of MPeM candidate gene	PIK3CA	UMPS	Known interaction
PTPRZ1	Known interactor of MPeM candidate gene	PIK3CA	TICAM1	Known interaction
PTS	Known interactor of MPeM candidate gene	PIK3CA	TNFSF13	Known interaction
PTTG1	Known interactor of MPeM candidate gene	PIK3CA	SMAD2	Known interaction
PURA	Known interactor of MPeM candidate gene	PIK3CA	VARS2	Known interaction
PXN	Known interactor of MPeM candidate gene	PIK3CA	THRSP	Known interaction
PYGM	Known interactor of MPeM candidate gene	PIK3CA	SH3KBP1	Known interaction
PYGO1	Known interactor of MPeM candidate gene	PIK3CA	SGK1	Known interaction
PYGO2	Known interactor of MPeM candidate gene	PIK3CA	SNX9	Known interaction
QPCT	Known interactor of MPeM candidate gene	PIK3CA	RPS6KB1	Known interaction
QPCTL	Known interactor of MPeM candidate gene	PIK3CA	PIK3R3	Known interaction
RAB31	Known interactor of MPeM candidate gene	PIK3CA	PSMC3IP	Known interaction
RAB3A	Known interactor of MPeM candidate gene	TSC1	YWHAQ	Known interaction
RAB4A	Known interactor of MPeM candidate gene	TSC1	TSHZ3	Known interaction
RAB5C	Known interactor of MPeM candidate gene	TSC1	ZNF587	Known interaction
RAB7A	Known interactor of MPeM candidate gene	TSC1	VEZF1	Known interaction
RABAC1	Known interactor of MPeM candidate gene	TSC1	YWHAH	Known interaction
RABGAP1L	Known interactor of MPeM candidate gene	TSC1	VGLL3	Known interaction
RABGEF1	Known interactor of MPeM candidate gene	TSC1	ZNF765	Known interaction
RAC1	Known interactor of MPeM candidate gene	TSC1	YPEL3	Known interaction
RAC3	Known interactor of MPeM candidate gene	TSC1	ZNF417	Known interaction
RACK1	Known interactor of MPeM candidate gene	TSC1	VENTX	Known interaction
RAD18	Known interactor of MPeM candidate gene	TSC1	ZIC1	Known interaction
RAD21	Known interactor of MPeM candidate gene	TSC1	YWHAG	Known interaction
RAD50	Known interactor of MPeM candidate gene	TSC1	VPS37C	Known interaction
RAD51	Known interactor of MPeM candidate gene	TSC1	TSGA10IP	Known interaction
RAD54L2	Known interactor of MPeM candidate gene	TSC1	YWHAB	Known interaction
RAD9A	Known interactor of MPeM candidate gene	TSC1	TSC2	Known interaction
RAF1	Known interactor of MPeM candidate gene	TSC1	YWHAZ	Known interaction
RALGDS	Known interactor of MPeM candidate gene	TSC1	YWHAE	Known interaction
RAN	Known interactor of MPeM candidate gene	TRAF7	UBE2D1	Known interaction
RANBP10	Known interactor of MPeM candidate gene	TRAF7	UBE2L6	Known interaction
RANBP2	Known interactor of MPeM candidate gene	TRAF7	UBE2D2	Known interaction
RANBP9	Known interactor of MPeM candidate gene	TRAF7	UBE2K	Known interaction
RANGAP1	Known interactor of MPeM candidate gene	TRAF7	UBE2D4	Known interaction
RAP1B	Known interactor of MPeM candidate gene	TRAF7	UBE2L3	Known interaction
RAP1GDS1	Known interactor of MPeM candidate gene	BRIP1	SIRT1	Known interaction
RAPGEF1	Known interactor of MPeM candidate gene	BRIP1	CREBBP	Known interaction
RAPGEF2	Known interactor of MPeM candidate gene	BRIP1	HSD17B14	Known interaction
RARA	Known interactor of MPeM candidate gene	BRIP1	FANCD2	Known interaction
RARB	Known interactor of MPeM candidate gene	BRIP1	RPA1	Known interaction
RARG	Known interactor of MPeM candidate gene	BRIP1	TOPBP1	Known interaction
RASA1	Known interactor of MPeM candidate gene	BRIP1	HNRNPC	Known interaction
RASA2	Known interactor of MPeM candidate gene	BRIP1	HDAC3	Known interaction
RASA4	Known interactor of MPeM candidate gene	CHEK2	TP53	Known interaction
RASD2	Known interactor of MPeM candidate gene	CHEK2	CYP17A1	Known interaction
RASGRF1	Known interactor of MPeM candidate gene	CHEK2	REV3L	Known interaction
RASGRP1	Known interactor of MPeM candidate gene	CHEK2	MRC1	Known interaction
RASGRP3	Known interactor of MPeM candidate gene	CHEK2	SLC25A6	Known interaction
RASGRP4	Known interactor of MPeM candidate gene	CHEK2	ELAVL1	Known interaction
RASIP1	Known interactor of MPeM candidate gene	CHEK2	NSD3	Known interaction
RASSF2	Known interactor of MPeM candidate gene	CHEK2	ENO1	Known interaction
RASSF3	Known interactor of MPeM candidate gene	CHEK2	KLK9	Known interaction
[truncated: 3,167 more rows]

## Sheet: Supplementary Data File 3
Supplementary Data File 3. Novel PPIs of MPeM associated genes. Number of known PPIs (‘K’) and novel PPIs (‘N’)
Gene	K	N	Novel Interactors
ADAM3A	0	0
ALK	16	12	BIRC6, CLNS1A, DLG2, DNMT3A, HADHB, HMGB1, MSH2, NLRC4, RASA1, SMC1A, TSPAN16, TTC19
AR	265	0
ARHGAP22	7	5	ALG11, GPRIN2, MAPK8, PTPN20, ZNF488
ARID1A	17	7	CDC123, EDEM1, GMEB1, SMPDL3B, TAF12, THEMIS2, VPS41
ARID1B	7	8	ARMT1, GINM1, MAU2, MTHFD1L, NCOA6, PLEKHG1, TNFRSF19, ZBTB2
ASXL1	6	9	DEFB115, DEFB116, FASN, ID1, IRAG1, MRPS7, NCOA6, POLD1, SRM
BAP1	27	2	PARP3, PLN
BIRC5	25	8	AANAT, AKAP6, CSNK1D, FASN, GCGR, NNMT, SSH2, TLE3
BRIP1	10	4	HPN, MRPS23, PATZ1, PECAM1
CDH5	21	7	CA7, CDH1, CDH16, CDH3, NQO1, PYGB, RND3
CDK12	9	9	AP1M2, CDKN1A, FNDC8, GSDMB, PCDHB14, PCNT, PDLIM7, RPL13, SLFN12
CDKN2A	168	5	CA9, DNAI1, GLIPR2, NFX1, SIT1
CHEK2	80	5	CRKL, FUS, GRK3, MN1, SUSD2
CTNNB1	187	11	ARHGEF4, ASGR2, CCR1, CDC25A, CDK5, GLUD1, GNAI2, LAMB2, PTPRB, SSTR3, TJP1
DAXX	113	10	ADGRF3, CDSN, COL11A2, DXO, FBXO25, GNL1, GTF2H4, H2BC15, IKBKE, NRG2
DDX3X	92	4	CETN2, GABRE, RABEP1, TBC1D25
DPYD	3	8	CPB2, CSDE1, HPCA, KCNJ4, OVGP1, RPS6KA3, SRC, SULT2A1
EGFR	409	4	HEBP1, PHKG1, POM121L12, STAG3L4
EPHB1	13	10	AADAC, ACP3, AMOTL2, CTPS1, GM2A, GTF2E1, MBD4, MRPL3, PCCB, UQCRC2
ESR1	365	6	DDX43, FNDC1, KATNA1, RPL27A, SPDEF, UST
FGF6	5	2	CELSR1, KLRC2
HRAS	146	7	C6orf62, CCL4, HBG1, IGF2, INS, KCNQ1, ZFP36L2
IGKC	4	2	PLGLB2, REG3A
IRS2	40	10	CDKL1, CUL4A, EDEM1, LAMP1, MPO, NRAS, PROZ, PTPRR, RAP2A, SLC35B1
JAK1	72	8	ANKRD13C, CBR1, DAB1, DHX9, NFYC, P2RY1, P3H1, VNN2
JUN	180	9	DAB1, GART, GPR18, ISCU, NFYC, PML, ROR1, SNIP1, TACSTD2
KDM6A	11	7	AKAP4, BMP15, ELK1, HSD17B10, MAGED2, RBM3, ZNF157
KDR	60	8	ALB, CACNA1S, CHIC2, GSTA2, KIT, SHOX2, SRP72, UTP3
KEAP1	77	15	ADH5, ARPC1B, BNIP3L, CARM1, ERBIN, LONP1, PANX1, RTN4R, S1PR2, SDC1, SENP1, SLC5A5, VAC14, ZNF177, ZNF266
KMT2A	31	13	CKMT1A, DCTN1, EXOSC5, IL10RA, INPPL1, LAYN, MCTS1, PAFAH1B2, PLAAT4, PLPP2, RDX, TGFB2, VWA5A
MAPK8	137	8	ANXA8L1, ARHGAP22, CDC42, GDF10, GPRIN2, MT-CO1, PTPN20, TIMM23B
MET	112	12	CAMSAP3, CAV1, FOXA3, KCND2, KLK2, MRPL17, PABPC1, RASSF7, SH3KBP1, SLC26A3, SLC26A4, SND1-IT1
MRE11	20	8	-, CXCR5, DYNC1H1, ENDOD1, GPR83, JRKL, MLF2, TMEM126A
MTOR	52	7	CA6, MECR, NPPB, PIK3CD, SLC2A5, SLC45A1, SLC9A1
MUC1	134	12	ADGRL2, E2F2, GALE, IKBKE, LTB4R2, OAZ1, PKLR, PSMB4, RFX5, RPS24, SYT13, TFB2M
NF2	74	4	DRG1, LIF, OSM, PCNA
NR2F2	18	3	CHD2, RLBP1, SYCP3
NSD1	36	5	NPR3, PRKCD, RING1, RTN4, SNRPF
PBRM1	11	11	AMIGO3, B4GALT7, CCRL2, CELSR3, FBXW8, FDX1, HSD17B7, PCBP4, RFX3, SS18L2, TMIE
PIK3CA	70	8	ACOT8, ALCAM, CRIP1, LYPLA1, MAP3K9, PRKCI, RHOC, TRA2B
PRDM1	10	6	EXOSC3, FRK, HPGD, MAD2L1BP, MAN1A1, UTP18
PTEN	356	9	AKT3, ARL3, COL18A1, FGF7, KIF20B, LIPF, NCSTN, NR3C1, RBM15B
RASSF1	70	5	BANF1, LARS2, PFDN5, TMEM115, TMEM158
RB1	190	9	CDADC1, CNTN3, COX17, CRYBA4, CSK, ESD, LRCH1, MTRF1, PCDHB5
RHEB	29	6	CENPE, MAPK15, NOS3, PIGB, PPP1R3C, PTPRN2
RICTOR	11	8	ANXA10, C5orf51, CTSW, IFT20, MROH2B, PHKB, PLCXD3, SIAH1
SDHB	6	9	CA6, FLOT1, MFAP2, RAP1GAP, RPL11, SLC45A1, SLC9A1, STMN1, TARBP1
SETD2	8	6	EXOSC7, GMPPB, KLHL18, NDUFAF3, TEX264, TMA7
SMARCB1	112	3	CNTNAP3, MYO18B, VPREB3
STK11	134	5	FAM98B, MADCAM1, PPP6R1, SH3GL1, ZNF195
SUZ12	17	9	ARHGAP5, CDK5R1, KLRC1, NOL4, NR1D1, PLA2G2A, RBBP4, SLC2A2, TBC1D29P
TERT	80	9	ATPAF2, EXOC3, HMGB2, ICE1, IFT57, IRS1, NDUFS6, PDCD6, PTMA
TP53	489	6	CARD14, CFHR3, MMP10, POLR2A, RCVRN, ZNF367
TRAF7	12	6	BTBD1, HAGHL, HDGF, NUDT16L1, PBXIP1, PPIC
TRIO	13	5	DAP, DNAH5, MARCHF6, NIPBL, PRMT7
TSC1	99	11	BRD3, CAPZA2, FCN1, FOLR2, NDUFA9, PAEP, PTPA, SLC16A6, TRAF2, TUBB4B, ZNF79
VEGFB	6	5	FOSL1, SF1, TFB1M, UCP2, UCP3
WT1	64	8	B3GNT3, BST2, CALML5, CAPRIN1, FJX1, HIPK3, PAX6, PEX3

## Sheet: Supplementary Data File 4
Supplementary Data File 4. Complete list of MPeM-related biological evidence of genes in the MPeM interactome: A "yes" indicates the presence of a particular evidence for a given gene.
Gene	Label	BCA induced peritoneal mesothelioma versus non-transformed mesothelial cell line	Biphasic versus epithelioid peritoneal mesothelioma or vice versa	Exposure to erionite, crocidolite, tremolite and wollastonite	Granulocytes (G-MDSCs) from spleens of AB12 mesothelioma graft bearing mice versus naive neutrophils	Immortalized mesothelial LP cells, peritoneal + 5ug/cm2 crocidolite asbestos for 8hr versus unexposed	LP9 mesothelial cells exposed 8hr to 1ug/cm2 crocidolite asbestos versus untreated	LP9 mesothelial cells exposed 8hr to 5ug/cm2 crocidolite asbestos versus untreated	Neutrophils - AB12 mesothelioma tumor-graft infiltrating versus naive bone marrow derived	O-NT induced peritoneal mesothelioma versus non-transformed mesothelial cell line	Ovarian/primary peritoneal serous carcinoma versus diffuse malignant peritoneal mesothelioma or vice versa	Primary mesothelial HM3 cells, peritoneal + 5ug/cm2 crocidolite asbestos for 8hr versus unexposed	Spontaneous malignant mesotheliomas from 2yr old rats versus normal mesothelial Fred-PE cells	Genetic variants in MPeM tumor samples	Total count
KLF5	Known interactor	Yes			Yes	Yes	Yes	Yes	Yes	Yes		Yes	Yes		9
PTGS2	Known interactor	Yes			Yes	Yes	Yes	Yes	Yes	Yes		Yes	Yes		9
SLC3A2	Known interactor	Yes			Yes	Yes	Yes	Yes	Yes	Yes		Yes	Yes		9
ERRFI1	Known interactor	Yes		Yes	Yes	Yes			Yes	Yes		Yes	Yes		8
GADD45B	Known interactor	Yes			Yes	Yes		Yes	Yes	Yes		Yes	Yes		8
JUNB	Known interactor	Yes			Yes	Yes		Yes	Yes	Yes		Yes	Yes		8
NEDD9	Known interactor	Yes				Yes	Yes	Yes	Yes	Yes		Yes	Yes		8
VEGFA	Known interactor	Yes			Yes	Yes		Yes	Yes	Yes		Yes	Yes		8
PANX1	Novel interactor	Yes			Yes	Yes		Yes	Yes	Yes		Yes	Yes		8
IRS2	MPeM candidate gene				Yes	Yes	Yes	Yes	Yes			Yes	Yes		7
ATF3	Known interactor				Yes	Yes	Yes	Yes	Yes			Yes	Yes		7
ATF4	Known interactor				Yes	Yes	Yes	Yes	Yes			Yes	Yes		7
DDIT3	Known interactor				Yes	Yes	Yes	Yes	Yes			Yes	Yes		7
EGR1	Known interactor	Yes			Yes	Yes			Yes	Yes		Yes	Yes		7
EP300	Known interactor	Yes		Yes		Yes		Yes	Yes	Yes		Yes			7
EPB41	Known interactor	Yes			Yes	Yes			Yes	Yes		Yes	Yes		7
FOS	Known interactor	Yes			Yes	Yes			Yes	Yes		Yes	Yes		7
FOSB	Known interactor				Yes	Yes	Yes	Yes	Yes			Yes	Yes		7
HIVEP1	Known interactor	Yes			Yes	Yes		Yes		Yes		Yes	Yes		7
IGF1R	Known interactor	Yes				Yes		Yes	Yes	Yes		Yes	Yes		7
IL7R	Known interactor		Yes	Yes		Yes		Yes	Yes			Yes	Yes		7
ING1	Known interactor	Yes		Yes		Yes	Yes	Yes	Yes			Yes			7
KLF4	Known interactor				Yes	Yes	Yes	Yes	Yes			Yes	Yes		7
MAP1LC3B	Known interactor	Yes		Yes	Yes	Yes		Yes		Yes		Yes			7
NCOA3	Known interactor	Yes				Yes	Yes	Yes		Yes		Yes	Yes		7
NEDD4	Known interactor	Yes			Yes	Yes			Yes	Yes		Yes	Yes		7
NFE2L2	Known interactor	Yes			Yes	Yes		Yes	Yes	Yes		Yes			7
NRG1	Known interactor	Yes		Yes	Yes	Yes			Yes	Yes			Yes		7
OSBPL3	Known interactor			Yes	Yes	Yes		Yes	Yes			Yes	Yes		7
PPP1R15A	Known interactor				Yes	Yes	Yes	Yes	Yes			Yes	Yes		7
PRR5L	Known interactor	Yes			Yes	Yes			Yes	Yes		Yes	Yes		7
RGL1	Known interactor	Yes				Yes		Yes	Yes	Yes		Yes	Yes		7
RGS2	Known interactor	Yes			Yes	Yes	Yes	Yes				Yes	Yes		7
RIN2	Known interactor	Yes			Yes	Yes			Yes	Yes		Yes	Yes		7
SLC7A11	Known interactor				Yes	Yes	Yes	Yes	Yes			Yes	Yes		7
SLC9A3R1	Known interactor	Yes			Yes	Yes		Yes		Yes		Yes	Yes		7
SOCS2	Known interactor	Yes			Yes	Yes		Yes	Yes	Yes			Yes		7
TAF1D	Known interactor	Yes			Yes	Yes		Yes	Yes			Yes	Yes		7
TGIF1	Known interactor				Yes	Yes	Yes	Yes	Yes			Yes	Yes		7
TMEM97	Known interactor	Yes	Yes		Yes				Yes	Yes		Yes	Yes		7
TSC22D3	Known interactor	Yes		Yes	Yes	Yes	Yes	Yes					Yes		7
UBQLN1	Known interactor	Yes		Yes	Yes	Yes			Yes	Yes		Yes			7
ZNRF2	Known interactor	Yes			Yes	Yes			Yes	Yes		Yes	Yes		7
PRMT7	Novel interactor	Yes				Yes		Yes	Yes	Yes		Yes	Yes		7
RND3	Novel interactor				Yes	Yes	Yes	Yes	Yes			Yes	Yes		7
SLC16A6	Novel interactor	Yes			Yes	Yes	Yes		Yes	Yes			Yes		7
AKAP12	Known interactor	Yes			Yes	Yes			Yes	Yes		Yes		Yes	7
DDX3X	MPeM candidate gene	Yes			Yes	Yes		Yes	Yes				Yes		6
RASSF1	MPeM candidate gene				Yes	Yes	Yes	Yes	Yes			Yes			6
ACAA2	Known interactor	Yes			Yes			Yes	Yes	Yes			Yes		6
ANKRD12	Known interactor				Yes	Yes		Yes	Yes			Yes	Yes		6
AREG	Known interactor					Yes	Yes	Yes	Yes			Yes	Yes		6
B4GALT1	Known interactor	Yes	Yes		Yes	Yes		Yes				Yes			6
BAX	Known interactor	Yes		Yes	Yes				Yes	Yes			Yes		6
BCL3	Known interactor	Yes			Yes	Yes			Yes			Yes	Yes		6
BIRC3	Known interactor				Yes	Yes	Yes	Yes	Yes			Yes			6
BNIP3L	Known interactor	Yes		Yes	Yes	Yes			Yes			Yes			6
CCDC85B	Known interactor	Yes			Yes		Yes	Yes	Yes	Yes					6
CDKN1C	Known interactor			Yes		Yes	Yes			Yes		Yes	Yes		6
CDKN2C	Known interactor	Yes	Yes		Yes	Yes			Yes			Yes			6
CEBPB	Known interactor				Yes	Yes		Yes	Yes			Yes	Yes		6
CRK	Known interactor	Yes			Yes	Yes			Yes			Yes	Yes		6
CSNK2A1	Known interactor	Yes		Yes	Yes				Yes	Yes			Yes		6
DCN	Known interactor	Yes		Yes	Yes				Yes	Yes			Yes		6
DUSP1	Known interactor			Yes	Yes	Yes			Yes			Yes	Yes		6
EHMT2	Known interactor	Yes				Yes	Yes	Yes	Yes			Yes			6
EIF2S2	Known interactor	Yes				Yes			Yes	Yes		Yes	Yes		6
ELK3	Known interactor	Yes			Yes				Yes	Yes		Yes	Yes		6
ETV5	Known interactor	Yes				Yes		Yes		Yes		Yes	Yes		6
FOSL1	Known interactor				Yes	Yes		Yes	Yes			Yes	Yes		6
GRB10	Known interactor	Yes			Yes			Yes	Yes			Yes	Yes		6
ICAM1	Known interactor				Yes	Yes		Yes	Yes			Yes	Yes		6
IL1RL1	Known interactor	Yes			Yes	Yes		Yes		Yes		Yes			6
IRF1	Known interactor	Yes		Yes	Yes				Yes	Yes		Yes			6
ITSN2	Known interactor			Yes		Yes		Yes	Yes			Yes	Yes		6
KLF6	Known interactor				Yes	Yes	Yes	Yes	Yes			Yes			6
MAPK1	Known interactor			Yes	Yes	Yes			Yes			Yes	Yes		6
MTHFD2	Known interactor				Yes	Yes	Yes	Yes				Yes	Yes		6
NABP1	Known interactor	Yes				Yes		Yes		Yes		Yes	Yes		6
NEDD4L	Known interactor			Yes		Yes	Yes	Yes				Yes	Yes		6
NR4A1	Known interactor	Yes				Yes		Yes		Yes		Yes	Yes		6
PARP1	Known interactor	Yes	Yes					Yes	Yes	Yes		Yes			6
PELO	Known interactor	Yes				Yes		Yes	Yes	Yes			Yes		6
PIK3CD	Known interactor				Yes	Yes		Yes	Yes			Yes	Yes		6
PLD1	Known interactor	Yes			Yes				Yes	Yes		Yes	Yes		6
PLK3	Known interactor				Yes	Yes		Yes	Yes			Yes	Yes		6
PPL	Known interactor				Yes	Yes	Yes	Yes				Yes	Yes		6
PPP2CB	Known interactor	Yes		Yes	Yes	Yes			Yes			Yes			6
PRKCB	Known interactor	Yes		Yes	Yes				Yes	Yes			Yes		6
REL	Known interactor			Yes	Yes	Yes		Yes	Yes			Yes			6
RNASEL	Known interactor	Yes		Yes		Yes				Yes		Yes	Yes		6
SGK1	Known interactor				Yes	Yes	Yes	Yes				Yes	Yes		6
SIAH2	Known interactor	Yes				Yes		Yes		Yes		Yes	Yes		6
SKP2	Known interactor				Yes	Yes	Yes	Yes				Yes	Yes		6
SMAD2	Known interactor		Yes		Yes	Yes		Yes	Yes			Yes			6
SPAG9	Known interactor				Yes	Yes		Yes	Yes			Yes	Yes		6
SPTBN1	Known interactor	Yes			Yes	Yes		Yes	Yes			Yes			6
SRF	Known interactor	Yes						Yes	Yes	Yes		Yes	Yes		6
SRPK2	Known interactor		Yes	Yes	Yes				Yes			Yes	Yes		6
TBC1D23	Known interactor	Yes				Yes			Yes	Yes		Yes	Yes		6
TDG	Known interactor				Yes	Yes	Yes	Yes	Yes				Yes		6
TPM1	Known interactor	Yes			Yes	Yes				Yes		Yes	Yes		6
USP3	Known interactor	Yes			Yes	Yes			Yes	Yes		Yes			6
VEGFC	Known interactor	Yes			Yes	Yes				Yes		Yes	Yes		6
AKT3	Novel interactor				Yes	Yes		Yes	Yes			Yes	Yes		6
HSD17B7	Novel interactor				Yes		Yes	Yes	Yes			Yes	Yes		6
MN1	Novel interactor	Yes				Yes	Yes	Yes				Yes	Yes		6
PPP1R3C	Novel interactor	Yes		Yes				Yes		Yes		Yes	Yes		6
ZFP36L2	Novel interactor				Yes	Yes	Yes	Yes				Yes	Yes		6
JUN	MPeM candidate gene	Yes			Yes				Yes	Yes		Yes			5
PBRM1	MPeM candidate gene	Yes		Yes	Yes							Yes	Yes		5
RB1	MPeM candidate gene			Yes	Yes	Yes			Yes			Yes			5
RICTOR	MPeM candidate gene				Yes	Yes			Yes			Yes	Yes		5
AHR	Known interactor					Yes	Yes	Yes				Yes	Yes		5
AMOTL2	Known interactor	Yes			Yes	Yes				Yes			Yes		5
ANKRD46	Known interactor	Yes		Yes	Yes				Yes	Yes					5
ANXA3	Known interactor	Yes		Yes	Yes				Yes				Yes		5
APEX1	Known interactor			Yes	Yes			Yes	Yes				Yes		5
AQP1	Known interactor				Yes	Yes			Yes		Yes		Yes		5
ARHGAP10	Known interactor	Yes		Yes		Yes						Yes	Yes		5
ARHGEF18	Known interactor	Yes				Yes		Yes	Yes			Yes			5
ARIH2	Known interactor	Yes			Yes			Yes	Yes	Yes					5
ATF2	Known interactor			Yes	Yes				Yes			Yes	Yes		5
BAG1	Known interactor				Yes	Yes		Yes	Yes			Yes			5
BCL2L2	Known interactor				Yes	Yes		Yes	Yes			Yes			5
BCL6	Known interactor					Yes	Yes	Yes	Yes				Yes		5
BDNF	Known interactor					Yes	Yes	Yes				Yes	Yes		5
BMPR1A	Known interactor	Yes		Yes	Yes				Yes				Yes		5
CAMK2D	Known interactor			Yes	Yes	Yes			Yes				Yes		5
CARD10	Known interactor					Yes	Yes	Yes	Yes				Yes		5
CBLL1	Known interactor	Yes		Yes		Yes				Yes		Yes			5
CCDC47	Known interactor	Yes		Yes	Yes				Yes	Yes					5
CCL5	Known interactor	Yes		Yes	Yes				Yes				Yes		5
CD44	Known interactor	Yes			Yes	Yes			Yes	Yes					5
CD47	Known interactor	Yes		Yes	Yes				Yes				Yes		5
CDKN1A	Known interactor	Yes			Yes				Yes	Yes			Yes		5
CMAS	Known interactor	Yes		Yes	Yes				Yes	Yes					5
DMTF1	Known interactor			Yes		Yes		Yes	Yes			Yes			5
DNAJB6	Known interactor	Yes			Yes				Yes	Yes			Yes		5
DYNLL1	Known interactor		Yes	Yes	Yes			Yes				Yes			5
ELL	Known interactor				Yes	Yes		Yes	Yes			Yes			5
EPS15	Known interactor	Yes				Yes				Yes		Yes	Yes		5
EPSTI1	Known interactor				Yes	Yes			Yes			Yes	Yes		5
ETF1	Known interactor					Yes		Yes	Yes			Yes	Yes		5
FAS	Known interactor			Yes	Yes	Yes			Yes			Yes			5
FBXW11	Known interactor	Yes		Yes		Yes				Yes		Yes			5
FHL1	Known interactor	Yes		Yes	Yes		Yes		Yes						5
FOXK2	Known interactor	Yes		Yes						Yes		Yes	Yes		5
FUBP1	Known interactor					Yes	Yes	Yes		Yes		Yes			5
GADD45A	Known interactor	Yes			Yes					Yes		Yes	Yes		5
GEM	Known interactor					Yes	Yes	Yes				Yes	Yes		5
GNL3	Known interactor					Yes		Yes	Yes			Yes	Yes		5
GTF2H1	Known interactor					Yes		Yes	Yes			Yes	Yes		5
HBEGF	Known interactor				Yes	Yes	Yes		Yes				Yes		5
HBP1	Known interactor				Yes	Yes		Yes	Yes			Yes			5
HIPK3	Known interactor				Yes	Yes			Yes			Yes	Yes		5
HMGA1	Known interactor		Yes			Yes			Yes	Yes		Yes			5
HSPA9	Known interactor	Yes							Yes	Yes		Yes	Yes		5
ID2	Known interactor				Yes	Yes	Yes	Yes				Yes			5
IL4R	Known interactor	Yes				Yes				Yes		Yes	Yes		5
IQGAP1	Known interactor	Yes			Yes					Yes		Yes	Yes		5
ITPR3	Known interactor					Yes		Yes	Yes			Yes	Yes		5
JUND	Known interactor				Yes	Yes			Yes			Yes	Yes		5
KDM5B	Known interactor		Yes	Yes	Yes			Yes				Yes			5
KMT5A	Known interactor				Yes	Yes		Yes	Yes			Yes			5
LAT	Known interactor	Yes		Yes					Yes	Yes			Yes		5
LATS2	Known interactor	Yes		Yes		Yes						Yes	Yes		5
LCP2	Known interactor	Yes			Yes				Yes	Yes			Yes		5
MAP2K3	Known interactor	Yes				Yes		Yes		Yes		Yes			5
MAP2K4	Known interactor	Yes			Yes				Yes	Yes		Yes			5
MED21	Known interactor		Yes	Yes	Yes	Yes						Yes			5
MEGF6	Known interactor	Yes		Yes		Yes				Yes		Yes			5
MPRIP	Known interactor	Yes			Yes				Yes	Yes			Yes		5
MTDH	Known interactor	Yes		Yes	Yes				Yes				Yes		5
MX1	Known interactor			Yes	Yes	Yes	Yes						Yes		5
MXI1	Known interactor				Yes	Yes			Yes	Yes		Yes			5
MYH10	Known interactor			Yes	Yes			Yes	Yes				Yes		5
NCK1	Known interactor		Yes		Yes	Yes			Yes			Yes			5
NCOR1	Known interactor	Yes		Yes	Yes				Yes			Yes			5
NFKBIA	Known interactor				Yes	Yes		Yes				Yes	Yes		5
NRAS	Known interactor			Yes	Yes			Yes	Yes			Yes			5
OSGIN1	Known interactor				Yes	Yes			Yes			Yes	Yes		5
P2RY2	Known interactor				Yes		Yes		Yes	Yes			Yes		5
PAWR	Known interactor	Yes		Yes						Yes		Yes	Yes		5
PDGFRB	Known interactor	Yes				Yes				Yes		Yes	Yes		5
PDP1	Known interactor	Yes				Yes		Yes		Yes		Yes			5
PIK3C2A	Known interactor	Yes		Yes	Yes				Yes				Yes		5
PIK3R3	Known interactor					Yes	Yes	Yes				Yes	Yes		5
PLAGL1	Known interactor	Yes		Yes		Yes				Yes		Yes			5
PLAUR	Known interactor					Yes	Yes		Yes			Yes	Yes		5
PLK2	Known interactor	Yes			Yes			Yes	Yes				Yes		5
PLSCR1	Known interactor			Yes	Yes				Yes			Yes	Yes		5
PPM1B	Known interactor			Yes	Yes				Yes			Yes	Yes		5
PTPN1	Known interactor	Yes			Yes	Yes			Yes			Yes			5
PTPRK	Known interactor	Yes		Yes					Yes	Yes		Yes			5
RASA2	Known interactor				Yes	Yes		Yes	Yes			Yes			5
RASSF5	Known interactor	Yes		Yes	Yes				Yes	Yes					5
RB1CC1	Known interactor			Yes		Yes		Yes		Yes		Yes			5
RECK	Known interactor			Yes	Yes	Yes			Yes			Yes			5
RELB	Known interactor				Yes	Yes		Yes	Yes			Yes			5
RHOU	Known interactor	Yes			Yes	Yes			Yes	Yes					5
RLIM	Known interactor	Yes			Yes				Yes			Yes	Yes		5
RNF144A	Known interactor					Yes		Yes	Yes			Yes	Yes		5
RPS6KA1	Known interactor	Yes			Yes				Yes	Yes			Yes		5
RUNX1	Known interactor			Yes		Yes		Yes	Yes			Yes			5
SH3KBP1	Known interactor			Yes	Yes	Yes			Yes				Yes		5
SKIL	Known interactor	Yes						Yes	Yes			Yes	Yes		5
SNAPC5	Known interactor	Yes				Yes		Yes	Yes	Yes					5
SNRK	Known interactor			Yes	Yes	Yes			Yes			Yes			5
SOCS3	Known interactor			Yes	Yes	Yes			Yes			Yes			5
SOX4	Known interactor	Yes				Yes	Yes					Yes	Yes		5
SPRY2	Known interactor					Yes	Yes	Yes				Yes	Yes		5
STAP2	Known interactor	Yes			Yes				Yes	Yes			Yes		5
STAT1	Known interactor	Yes			Yes				Yes	Yes			Yes		5
SYNCRIP	Known interactor			Yes	Yes				Yes			Yes	Yes		5
TACC2	Known interactor	Yes			Yes			Yes		Yes		Yes			5
TCF20	Known interactor	Yes				Yes		Yes	Yes			Yes			5
TCF4	Known interactor	Yes				Yes	Yes	Yes	Yes						5
TGFB1I1	Known interactor			Yes	Yes			Yes	Yes				Yes		5
TMEM86A	Known interactor	Yes			Yes				Yes	Yes			Yes		5
TNFRSF14	Known interactor				Yes	Yes			Yes			Yes	Yes		5
TNFRSF21	Known interactor				Yes	Yes	Yes	Yes	Yes						5
TSC22D1	Known interactor	Yes			Yes					Yes		Yes	Yes		5
TUBA4A	Known interactor	Yes			Yes				Yes	Yes		Yes			5
TXNDC5	Known interactor	Yes		Yes					Yes	Yes			Yes		5
TYK2	Known interactor	Yes			Yes				Yes	Yes			Yes		5
UBE2D3	Known interactor		Yes	Yes		Yes			Yes			Yes			5
UBE2S	Known interactor	Yes	Yes			Yes				Yes			Yes		5
UHRF2	Known interactor			Yes	Yes	Yes			Yes			Yes			5
USP28	Known interactor	Yes							Yes	Yes		Yes	Yes		5
UVRAG	Known interactor	Yes			Yes			Yes	Yes			Yes			5
VEZF1	Known interactor	Yes			Yes				Yes			Yes	Yes		5
WIPI1	Known interactor				Yes	Yes		Yes	Yes			Yes			5
XRN1	Known interactor			Yes	Yes				Yes			Yes	Yes		5
YPEL3	Known interactor	Yes			Yes	Yes				Yes		Yes			5
YWHAZ	Known interactor		Yes		Yes	Yes			Yes			Yes			5
ZFP91	Known interactor	Yes			Yes	Yes			Yes			Yes			5
CHIC2	Novel interactor					Yes		Yes	Yes			Yes	Yes		5
CUL4A	Novel interactor	Yes		Yes	Yes				Yes			Yes			5
NFX1	Novel interactor				Yes		Yes	Yes	Yes			Yes			5
PAFAH1B2	Novel interactor	Yes				Yes		Yes		Yes			Yes		5
TFB1M	Novel interactor				Yes	Yes			Yes			Yes	Yes		5
TGFB2	Novel interactor	Yes		Yes						Yes		Yes	Yes		5
AKAP13	Known interactor	Yes		Yes		Yes						Yes		Yes	5
TNXB	Known interactor								Yes		Yes	Yes	Yes	Yes	5
ARHGAP22	MPeM candidate gene				Yes	Yes			Yes				Yes		4
KMT2A	MPeM candidate gene	Yes						Yes		Yes			Yes		4
MAPK8	MPeM candidate gene				Yes	Yes						Yes	Yes		4
SUZ12	MPeM candidate gene					Yes			Yes			Yes	Yes		4
TP53	MPeM candidate gene			Yes		Yes		Yes					Yes		4
TRIO	MPeM candidate gene	Yes						Yes				Yes	Yes		4
WT1	MPeM candidate gene	Yes		Yes						Yes		Yes			4
ABL2	Known interactor					Yes	Yes	Yes				Yes			4
ANGPTL4	Known interactor					Yes			Yes			Yes	Yes		4
ANXA1	Known interactor			Yes	Yes	Yes			Yes						4
ANXA5	Known interactor	Yes		Yes	Yes					Yes					4
APBB2	Known interactor				Yes			Yes				Yes	Yes		4
APBB3	Known interactor				Yes	Yes			Yes			Yes			4
ARG2	Known interactor			Yes	Yes				Yes				Yes		4
ARHGAP1	Known interactor			Yes	Yes			Yes	Yes						4
ARID3A	Known interactor				Yes	Yes			Yes			Yes			4
ARID5A	Known interactor	Yes			Yes					Yes		Yes			4
ARRB2	Known interactor				Yes				Yes			Yes	Yes		4
ASF1A	Known interactor					Yes	Yes	Yes					Yes		4
ATP2A2	Known interactor		Yes	Yes	Yes			Yes							4
AXIN1	Known interactor	Yes				Yes		Yes				Yes			4
AXL	Known interactor	Yes							Yes	Yes			Yes		4
BATF	Known interactor	Yes			Yes					Yes			Yes		4
BCL2L1	Known interactor			Yes	Yes	Yes			Yes						4
BCL2L11	Known interactor				Yes	Yes			Yes			Yes			4
BCL9L	Known interactor			Yes	Yes				Yes			Yes			4
BDKRB1	Known interactor					Yes					Yes	Yes	Yes		4
BHLHE40	Known interactor					Yes		Yes	Yes			Yes			4
BNIP3	Known interactor			Yes		Yes						Yes	Yes		4
BUB3	Known interactor		Yes		Yes	Yes						Yes			4
CASP6	Known interactor				Yes	Yes	Yes	Yes							4
CAV1	Known interactor			Yes	Yes				Yes				Yes		4
CBLB	Known interactor					Yes	Yes	Yes				Yes			4
CBX5	Known interactor			Yes	Yes			Yes				Yes			4
CBY1	Known interactor					Yes		Yes				Yes	Yes		4
CCND3	Known interactor				Yes				Yes			Yes	Yes		4
CCNE1	Known interactor				Yes				Yes		Yes		Yes		4
CCNG1	Known interactor		Yes	Yes	Yes				Yes						4
CCR5	Known interactor			Yes	Yes				Yes				Yes		4
CDC6	Known interactor	Yes			Yes				Yes	Yes					4
CDK5	Known interactor				Yes	Yes			Yes			Yes			4
CDK5R1	Known interactor				Yes	Yes			Yes				Yes		4
CEBPG	Known interactor					Yes	Yes	Yes				Yes			4
CENPA	Known interactor			Yes	Yes				Yes				Yes		4
CFL1	Known interactor	Yes			Yes				Yes	Yes					4
CHD4	Known interactor				Yes				Yes			Yes	Yes		4
CHFR	Known interactor	Yes							Yes	Yes			Yes		4
CLIP1	Known interactor			Yes	Yes							Yes	Yes		4
CLK1	Known interactor				Yes	Yes		Yes	Yes						4
CLU	Known interactor				Yes				Yes			Yes	Yes		4
COPS2	Known interactor					Yes			Yes			Yes	Yes		4
CPEB2	Known interactor				Yes	Yes			Yes			Yes			4
CSF1R	Known interactor			Yes	Yes				Yes				Yes		4
CSGALNACT2	Known interactor			Yes		Yes		Yes				Yes			4
CSNK1D	Known interactor		Yes		Yes			Yes	Yes						4
CSTF2	Known interactor			Yes	Yes			Yes					Yes		4
CXCL1	Known interactor					Yes			Yes			Yes	Yes		4
CXCR4	Known interactor	Yes							Yes	Yes			Yes		4
CYLD	Known interactor	Yes		Yes		Yes						Yes			4
DBN1	Known interactor	Yes	Yes							Yes			Yes		4
DCBLD2	Known interactor	Yes				Yes						Yes	Yes		4
DDOST	Known interactor	Yes	Yes						Yes	Yes					4
DDX21	Known interactor					Yes		Yes	Yes			Yes			4
DDX24	Known interactor			Yes	Yes				Yes			Yes			4
DUSP10	Known interactor					Yes	Yes	Yes				Yes			4
DUSP4	Known interactor					Yes			Yes			Yes	Yes		4
EED	Known interactor	Yes			Yes					Yes			Yes		4
EFEMP2	Known interactor	Yes							Yes	Yes			Yes		4
ENC1	Known interactor				Yes			Yes				Yes	Yes		4
ETS1	Known interactor				Yes	Yes			Yes			Yes			4
ETS2	Known interactor				Yes			Yes	Yes			Yes			4
EVI5	Known interactor				Yes	Yes						Yes	Yes		4
FBXO42	Known interactor				Yes				Yes			Yes	Yes		4
FES	Known interactor				Yes				Yes			Yes	Yes		4
FOXO3	Known interactor			Yes	Yes	Yes			Yes						4
FTH1	Known interactor	Yes								Yes		Yes	Yes		4
GANAB	Known interactor	Yes		Yes					Yes	Yes					4
GLA	Known interactor	Yes		Yes	Yes	Yes									4
GNA13	Known interactor				Yes	Yes			Yes			Yes			4
GNAQ	Known interactor				Yes				Yes			Yes	Yes		4
GPC4	Known interactor	Yes		Yes						Yes			Yes		4
GPNMB	Known interactor	Yes		Yes					Yes				Yes		4
GPSM3	Known interactor	Yes							Yes	Yes			Yes		4
GSK3B	Known interactor	Yes			Yes				Yes			Yes			4
HIF1A	Known interactor	Yes		Yes		Yes						Yes			4
HIPK2	Known interactor				Yes	Yes		Yes				Yes			4
HNRNPA1	Known interactor			Yes	Yes				Yes				Yes		4
HOOK2	Known interactor				Yes	Yes			Yes			Yes			4
HSPA1A	Known interactor	Yes			Yes				Yes			Yes			4
IFNAR2	Known interactor	Yes							Yes			Yes	Yes		4
IGFBP5	Known interactor				Yes				Yes			Yes	Yes		4
IKBKE	Known interactor	Yes				Yes		Yes		Yes					4
IL10RA	Known interactor	Yes			Yes				Yes				Yes		4
INPP5D	Known interactor			Yes	Yes				Yes				Yes		4
INSIG2	Known interactor				Yes	Yes			Yes			Yes			4
IRAK2	Known interactor			Yes		Yes			Yes			Yes			4
ITCH	Known interactor			Yes		Yes		Yes				Yes			4
ITGA5	Known interactor	Yes			Yes				Yes	Yes					4
ITGB1	Known interactor	Yes		Yes						Yes			Yes		4
ITGB4	Known interactor				Yes				Yes			Yes	Yes		4
JKAMP	Known interactor	Yes			Yes				Yes	Yes					4
KAT7	Known interactor	Yes			Yes				Yes			Yes			4
KDM5A	Known interactor	Yes								Yes		Yes	Yes		4
KLHL12	Known interactor				Yes	Yes		Yes	Yes						4
KPNA4	Known interactor	Yes				Yes		Yes				Yes			4
KRT10	Known interactor		Yes						Yes	Yes			Yes		4
LIG1	Known interactor				Yes	Yes			Yes			Yes			4
LIMA1	Known interactor			Yes	Yes	Yes						Yes			4
LIMS1	Known interactor				Yes				Yes			Yes	Yes		4
MAGED2	Known interactor		Yes		Yes				Yes				Yes		4
MAPK14	Known interactor			Yes	Yes				Yes	Yes					4
MATK	Known interactor			Yes	Yes				Yes				Yes		4
MCM6	Known interactor		Yes		Yes			Yes	Yes						4
MED10	Known interactor				Yes	Yes			Yes			Yes			4
MME	Known interactor	Yes		Yes		Yes						Yes			4
MRC1	Known interactor	Yes			Yes				Yes				Yes		4
MSN	Known interactor	Yes		Yes					Yes	Yes					4
MYADM	Known interactor				Yes	Yes			Yes			Yes			4
MYO1B	Known interactor	Yes		Yes								Yes	Yes		4
NAT2	Known interactor				Yes	Yes		Yes	Yes						4
NEU1	Known interactor	Yes			Yes				Yes				Yes		4
NFKB2	Known interactor					Yes		Yes	Yes			Yes			4
NFYA	Known interactor			Yes					Yes			Yes	Yes		4
NFYB	Known interactor					Yes	Yes	Yes				Yes			4
NR2F1	Known interactor	Yes				Yes			Yes	Yes					4
NR2F6	Known interactor	Yes			Yes				Yes	Yes					4
NR3C1	Known interactor					Yes		Yes				Yes	Yes		4
OGT	Known interactor			Yes	Yes				Yes				Yes		4
OLFM1	Known interactor	Yes			Yes				Yes				Yes		4
ORC4	Known interactor	Yes								Yes		Yes	Yes		4
PAGR1	Known interactor					Yes	Yes	Yes				Yes			4
PAK6	Known interactor	Yes				Yes				Yes		Yes			4
PARD3	Known interactor			Yes		Yes		Yes				Yes			4
PATL1	Known interactor			Yes		Yes			Yes			Yes			4
PDE4D	Known interactor					Yes	Yes	Yes				Yes			4
PDK1	Known interactor	Yes		Yes					Yes	Yes					4
PDLIM7	Known interactor				Yes	Yes						Yes	Yes		4
PELI1	Known interactor				Yes	Yes		Yes				Yes			4
PELI2	Known interactor				Yes				Yes			Yes	Yes		4
PFDN1	Known interactor	Yes		Yes				Yes					Yes		4
PHF20L1	Known interactor			Yes					Yes			Yes	Yes		4
PIK3C2B	Known interactor	Yes				Yes		Yes					Yes		4
PIM1	Known interactor			Yes	Yes	Yes						Yes			4
PKP4	Known interactor	Yes		Yes						Yes			Yes		4
PLA2G4A	Known interactor	Yes				Yes		Yes				Yes			4
PNP	Known interactor			Yes		Yes						Yes	Yes		4
POP1	Known interactor	Yes						Yes		Yes			Yes		4
PPARGC1B	Known interactor					Yes			Yes	Yes		Yes			4
PPIF	Known interactor				Yes	Yes		Yes				Yes			4
PPP2R5E	Known interactor				Yes	Yes						Yes	Yes		4
PRDX3	Known interactor	Yes			Yes				Yes				Yes		4
PRKAR1A	Known interactor				Yes	Yes			Yes	Yes					4
PRKD1	Known interactor	Yes				Yes						Yes	Yes		4
PRPF40A	Known interactor				Yes				Yes			Yes	Yes		4
PSEN1	Known interactor					Yes			Yes			Yes	Yes		4
PSEN2	Known interactor	Yes		Yes	Yes				Yes						4
PSMB1	Known interactor	Yes			Yes				Yes	Yes					4
PSME3	Known interactor				Yes				Yes			Yes	Yes		4
PTK2B	Known interactor	Yes			Yes					Yes		Yes			4
PTP4A3	Known interactor	Yes			Yes				Yes				Yes		4
PTPN12	Known interactor	Yes			Yes	Yes						Yes			4
PTPN7	Known interactor	Yes			Yes					Yes			Yes		4
PTPRB	Known interactor	Yes		Yes	Yes					Yes					4
QPCT	Known interactor	Yes			Yes				Yes	Yes					4
RABGEF1	Known interactor	Yes				Yes			Yes			Yes			4
RANBP9	Known interactor				Yes	Yes			Yes				Yes		4
RASIP1	Known interactor	Yes							Yes	Yes			Yes		4
RBM26	Known interactor			Yes					Yes			Yes	Yes		4
RBM39	Known interactor	Yes			Yes			Yes					Yes		4
RBPJ	Known interactor			Yes		Yes			Yes			Yes			4
RBPMS	Known interactor			Yes	Yes				Yes				Yes		4
RCHY1	Known interactor	Yes						Yes	Yes	Yes					4
RELA	Known interactor			Yes	Yes				Yes			Yes			4
REV3L	Known interactor				Yes	Yes			Yes	Yes					4
RGS4	Known interactor				Yes	Yes	Yes						Yes		4
RNF2	Known interactor		Yes		Yes							Yes	Yes		4
RNF4	Known interactor			Yes					Yes			Yes	Yes		4
RNF6	Known interactor				Yes	Yes			Yes			Yes			4
RPA1	Known interactor		Yes	Yes				Yes					Yes		4
RPS6KA3	Known interactor		Yes	Yes	Yes								Yes		4
RUNX2	Known interactor			Yes	Yes				Yes			Yes			4
S100A4	Known interactor	Yes			Yes				Yes	Yes					4
SAMD11	Known interactor				Yes	Yes			Yes			Yes			4
SAT1	Known interactor				Yes	Yes		Yes					Yes		4
SCAMP3	Known interactor	Yes	Yes		Yes				Yes						4
SDCBP	Known interactor				Yes	Yes			Yes			Yes			4
SH2D3C	Known interactor	Yes			Yes					Yes			Yes		4
SHOC2	Known interactor			Yes		Yes						Yes	Yes		4
SIGLEC1	Known interactor	Yes			Yes				Yes	Yes					4
SIK1	Known interactor			Yes			Yes	Yes					Yes		4
SLC9A9	Known interactor				Yes	Yes						Yes	Yes		4
SMAD1	Known interactor				Yes	Yes			Yes			Yes			4
SMAD3	Known interactor			Yes						Yes		Yes	Yes		4
SMARCD3	Known interactor					Yes		Yes				Yes	Yes		4
SMC4	Known interactor	Yes	Yes					Yes				Yes			4
SMCHD1	Known interactor	Yes			Yes							Yes	Yes		4
SMG1	Known interactor				Yes	Yes			Yes			Yes			4
SMURF2	Known interactor					Yes			Yes			Yes	Yes		4
SNAI1	Known interactor				Yes				Yes			Yes	Yes		4
SNAPC3	Known interactor			Yes	Yes				Yes				Yes		4
SOCS4	Known interactor				Yes	Yes			Yes			Yes			4
SOCS5	Known interactor	Yes		Yes		Yes							Yes		4
SOCS6	Known interactor				Yes	Yes		Yes				Yes			4
SQSTM1	Known interactor				Yes	Yes		Yes				Yes			4
SRC	Known interactor				Yes				Yes			Yes	Yes		4
STAM	Known interactor	Yes		Yes		Yes						Yes			4
STAM2	Known interactor				Yes	Yes		Yes				Yes			4
STAT3	Known interactor		Yes		Yes				Yes				Yes		4
STEAP4	Known interactor			Yes	Yes				Yes				Yes		4
SUOX	Known interactor					Yes		Yes				Yes	Yes		4
TAF9	Known interactor					Yes			Yes			Yes	Yes		4
TCF7L2	Known interactor			Yes	Yes				Yes				Yes		4
TGM2	Known interactor				Yes	Yes			Yes				Yes		4
THAP1	Known interactor				Yes	Yes			Yes			Yes			4
THBD	Known interactor			Yes		Yes						Yes	Yes		4
TICAM1	Known interactor				Yes	Yes		Yes				Yes			4
TK1	Known interactor		Yes		Yes				Yes				Yes		4
TLR2	Known interactor	Yes								Yes		Yes	Yes		4
TMEM229B	Known interactor					Yes			Yes			Yes	Yes		4
TMOD1	Known interactor			Yes	Yes				Yes			Yes			4
TNFAIP1	Known interactor				Yes	Yes			Yes			Yes			4
TNS4	Known interactor				Yes	Yes			Yes			Yes			4
TOP2A	Known interactor		Yes	Yes	Yes				Yes						4
TOPORS	Known interactor			Yes	Yes				Yes			Yes			4
TPD52	Known interactor			Yes	Yes				Yes				Yes		4
TPI1	Known interactor				Yes				Yes	Yes			Yes		4
TPM2	Known interactor	Yes			Yes					Yes		Yes			4
TRAF6	Known interactor				Yes				Yes			Yes	Yes		4
TRAM1	Known interactor	Yes			Yes				Yes				Yes		4
TRIM14	Known interactor						Yes	Yes				Yes	Yes		4
TRIM25	Known interactor				Yes				Yes			Yes	Yes		4
TRIP12	Known interactor	Yes			Yes					Yes		Yes			4
TTC28	Known interactor	Yes				Yes		Yes		Yes					4
TUBA1A	Known interactor	Yes				Yes				Yes		Yes			4
TUBA1B	Known interactor		Yes		Yes	Yes						Yes			4
TXNRD1	Known interactor					Yes			Yes			Yes	Yes		4
UBC	Known interactor				Yes	Yes			Yes			Yes			4
UBE2B	Known interactor				Yes	Yes			Yes			Yes			4
UBE2D4	Known interactor	Yes				Yes		Yes				Yes			4
UBE2L6	Known interactor				Yes			Yes	Yes				Yes		4
UBE2O	Known interactor				Yes				Yes			Yes	Yes		4
UBE3B	Known interactor	Yes				Yes		Yes				Yes			4
UBE4B	Known interactor	Yes		Yes	Yes					Yes					4
USP2	Known interactor				Yes	Yes			Yes			Yes			4
USP39	Known interactor	Yes			Yes				Yes	Yes					4
USP9X	Known interactor	Yes	Yes					Yes		Yes					4
VAMP5	Known interactor			Yes	Yes				Yes			Yes			4
VDR	Known interactor				Yes				Yes	Yes		Yes			4
WBP4	Known interactor	Yes				Yes				Yes		Yes			4
WTAP	Known interactor		Yes	Yes		Yes						Yes			4
WTIP	Known interactor	Yes							Yes	Yes			Yes		4
XBP1	Known interactor				Yes	Yes			Yes			Yes			4
ZBTB2	Known interactor				Yes	Yes						Yes	Yes		4
ZBTB7A	Known interactor		Yes		Yes	Yes							Yes		4
ZMIZ1	Known interactor				Yes				Yes			Yes	Yes		4
ZPR1	Known interactor				Yes	Yes			Yes			Yes			4
ACOT8	Novel interactor			Yes					Yes	Yes		Yes			4
AMIGO3	Novel interactor	Yes			Yes							Yes	Yes		4
ARHGAP5	Novel interactor	Yes				Yes				Yes			Yes		4
ARMT1	Novel interactor				Yes	Yes			Yes			Yes			4
CCRL2	Novel interactor				Yes	Yes			Yes			Yes			4
CTPS1	Novel interactor	Yes		Yes						Yes			Yes		4
GALE	Novel interactor					Yes		Yes	Yes			Yes			4
GART	Novel interactor				Yes	Yes			Yes			Yes			4
HPGD	Novel interactor	Yes		Yes					Yes				Yes		4
ID1	Novel interactor					Yes		Yes				Yes	Yes		4
LIF	Novel interactor					Yes		Yes				Yes	Yes		4
LRCH1	Novel interactor				Yes	Yes						Yes	Yes		4
MLF2	Novel interactor	Yes			Yes				Yes	Yes					4
MRPL17	Novel interactor	Yes			Yes			Yes	Yes						4
NIPBL	Novel interactor			Yes					Yes			Yes	Yes		4
NPPB	Novel interactor	Yes				Yes		Yes				Yes			4
NR1D1	Novel interactor			Yes		Yes	Yes		Yes						4
P2RY1	Novel interactor				Yes	Yes			Yes			Yes			4
PPIC	Novel interactor	Yes			Yes					Yes			Yes		4
RABEP1	Novel interactor	Yes							Yes	Yes		Yes			4
RAP2A	Novel interactor				Yes				Yes			Yes	Yes		4
SF1	Novel interactor		Yes		Yes			Yes				Yes			4
TACSTD2	Novel interactor				Yes				Yes		Yes		Yes		4
COL18A1	Known interactor								Yes			Yes	Yes	Yes	4
HTT	Known interactor			Yes				Yes					Yes	Yes	4
MACF1	Known interactor	Yes								Yes		Yes		Yes	4
SVIL	Known interactor				Yes				Yes			Yes		Yes	4
CDH5	MPeM candidate gene	Yes								Yes			Yes		3
CHEK2	MPeM candidate gene				Yes				Yes				Yes		3
CTNNB1	MPeM candidate gene				Yes				Yes			Yes			3
ESR1	MPeM candidate gene								Yes		Yes		Yes		3
KDR	MPeM candidate gene	Yes								Yes	Yes				3
MUC1	MPeM candidate gene				Yes				Yes				Yes		3
NR2F2	MPeM candidate gene	Yes				Yes							Yes		3
PIK3CA	MPeM candidate gene								Yes			Yes	Yes		3
PTEN	MPeM candidate gene				Yes			Yes	Yes						3
RHEB	MPeM candidate gene				Yes	Yes						Yes			3
VEGFB	MPeM candidate gene				Yes				Yes				Yes		3
A2M	Known interactor	Yes								Yes			Yes		3
ABI2	Known interactor			Yes	Yes				Yes						3
ACTG1	Known interactor				Yes				Yes				Yes		3
ADAM33	Known interactor			Yes								Yes	Yes		3
ADAR	Known interactor				Yes				Yes				Yes		3
ADIPOQ	Known interactor			Yes	Yes				Yes						3
AK4	Known interactor					Yes						Yes	Yes		3
AKAP5	Known interactor			Yes								Yes	Yes		3
AMBP	Known interactor			Yes	Yes				Yes						3
ANG	Known interactor				Yes				Yes				Yes		3
ANKS1B	Known interactor			Yes		Yes							Yes		3
ANP32E	Known interactor				Yes				Yes				Yes		3
APLP2	Known interactor				Yes				Yes				Yes		3
APOE	Known interactor				Yes				Yes				Yes		3
APPBP2	Known interactor				Yes			Yes	Yes						3
APPL1	Known interactor	Yes		Yes		Yes									3
ARF4	Known interactor	Yes			Yes					Yes					3
ARFGAP1	Known interactor				Yes				Yes				Yes		3
ARFGEF1	Known interactor	Yes										Yes	Yes		3
ARHGEF15	Known interactor	Yes			Yes								Yes		3
ARNT	Known interactor			Yes	Yes				Yes						3
ARRB1	Known interactor				Yes				Yes				Yes		3
ASH2L	Known interactor				Yes		Yes	Yes							3
ATF1	Known interactor					Yes				Yes		Yes			3
ATM	Known interactor	Yes							Yes	Yes					3
ATP1B1	Known interactor			Yes					Yes				Yes		3
ATXN3	Known interactor				Yes				Yes				Yes		3
AURKA	Known interactor				Yes	Yes			Yes						3
AZIN1	Known interactor		Yes					Yes					Yes		3
BAG3	Known interactor	Yes							Yes				Yes		3
BAG5	Known interactor	Yes							Yes			Yes			3
BAIAP2	Known interactor				Yes				Yes				Yes		3
BAK1	Known interactor	Yes				Yes			Yes						3
BATF2	Known interactor				Yes				Yes				Yes		3
BCAR1	Known interactor					Yes						Yes	Yes		3
BECN1	Known interactor	Yes							Yes	Yes					3
BLMH	Known interactor		Yes		Yes				Yes						3
BMP1	Known interactor				Yes				Yes				Yes		3
BMPR2	Known interactor	Yes			Yes				Yes						3
BRAF	Known interactor			Yes		Yes		Yes							3
BRAP	Known interactor			Yes	Yes							Yes			3
BRF1	Known interactor	Yes							Yes	Yes					3
BTRC	Known interactor				Yes	Yes							Yes		3
C2	Known interactor				Yes				Yes				Yes		3
CALM3	Known interactor	Yes										Yes	Yes		3
CAPN1	Known interactor				Yes				Yes				Yes		3
CASP1	Known interactor				Yes							Yes	Yes		3
CAT	Known interactor				Yes			Yes	Yes						3
CBL	Known interactor					Yes						Yes	Yes		3
CBX1	Known interactor	Yes		Yes									Yes		3
CCDC125	Known interactor				Yes				Yes			Yes			3
CCDC167	Known interactor	Yes								Yes			Yes		3
CCNB1	Known interactor		Yes		Yes				Yes						3
CCND1	Known interactor				Yes				Yes				Yes		3
CCND2	Known interactor			Yes	Yes				Yes						3
CCNDBP1	Known interactor	Yes							Yes	Yes					3
CCNH	Known interactor					Yes						Yes	Yes		3
CCNT2	Known interactor					Yes						Yes	Yes		3
CCT2	Known interactor		Yes									Yes	Yes		3
CD82	Known interactor	Yes							Yes				Yes		3
CDC25B	Known interactor				Yes				Yes	Yes					3
CDC42	Known interactor			Yes					Yes				Yes		3
CDC73	Known interactor			Yes						Yes		Yes			3
CDCA8	Known interactor	Yes			Yes				Yes						3
CDH11	Known interactor										Yes	Yes	Yes		3
CDK1	Known interactor				Yes	Yes			Yes						3
CDK11B	Known interactor				Yes				Yes				Yes		3
CDK2	Known interactor	Yes			Yes				Yes						3
CDK4	Known interactor		Yes									Yes	Yes		3
CDK7	Known interactor		Yes			Yes							Yes		3
CDK8	Known interactor					Yes						Yes	Yes		3
CDKN2AIP	Known interactor			Yes		Yes						Yes			3
CEACAM1	Known interactor			Yes					Yes				Yes		3
CEBPA	Known interactor	Yes							Yes				Yes		3
CEP170	Known interactor			Yes		Yes						Yes			3
CFLAR	Known interactor			Yes		Yes						Yes			3
CFP	Known interactor		Yes		Yes								Yes		3
CLDN6	Known interactor								Yes		Yes		Yes		3
CMTM8	Known interactor	Yes								Yes			Yes		3
CNOT9	Known interactor	Yes								Yes		Yes			3
COL1A1	Known interactor					Yes			Yes			Yes			3
COPA	Known interactor	Yes	Yes							Yes					3
COPB1	Known interactor	Yes								Yes			Yes		3
COPS5	Known interactor		Yes		Yes					Yes					3
CREB1	Known interactor				Yes							Yes	Yes		3
CREB3	Known interactor				Yes				Yes				Yes		3
CREB5	Known interactor					Yes			Yes			Yes			3
CREBBP	Known interactor	Yes	Yes										Yes		3
CRELD2	Known interactor				Yes			Yes				Yes			3
CSF3R	Known interactor				Yes				Yes				Yes		3
CTNNA1	Known interactor	Yes			Yes					Yes					3
CTNNBIP1	Known interactor	Yes						Yes					Yes		3
CXCL16	Known interactor				Yes				Yes				Yes		3
CXCL9	Known interactor			Yes					Yes				Yes		3
CYB5D2	Known interactor				Yes				Yes			Yes			3
DACH1	Known interactor	Yes			Yes				Yes						3
DCLRE1C	Known interactor	Yes			Yes							Yes			3
DDX50	Known interactor	Yes							Yes	Yes					3
DENND5A	Known interactor		Yes						Yes			Yes			3
DGKE	Known interactor	Yes				Yes				Yes					3
DHX15	Known interactor					Yes			Yes			Yes			3
DLC1	Known interactor							Yes				Yes	Yes		3
DNAJB1	Known interactor	Yes						Yes				Yes			3
DVL1	Known interactor					Yes		Yes	Yes						3
DYNC1H1	Known interactor	Yes							Yes	Yes					3
DYRK1A	Known interactor	Yes				Yes						Yes			3
DYRK2	Known interactor								Yes			Yes	Yes		3
E2F1	Known interactor				Yes				Yes	Yes					3
E2F2	Known interactor				Yes				Yes				Yes		3
E2F3	Known interactor	Yes				Yes						Yes			3
E2F4	Known interactor	Yes			Yes					Yes					3
EEF2K	Known interactor								Yes			Yes	Yes		3
EFNA1	Known interactor	Yes								Yes		Yes			3
EFNB2	Known interactor					Yes	Yes					Yes			3
EGLN3	Known interactor				Yes				Yes			Yes			3
EIF2AK2	Known interactor	Yes								Yes			Yes		3
EIF2S1	Known interactor				Yes							Yes	Yes		3
EIF3I	Known interactor		Yes						Yes	Yes					3
EIF4EBP1	Known interactor	Yes			Yes					Yes					3
ELAVL1	Known interactor	Yes			Yes					Yes					3
ELF1	Known interactor				Yes	Yes						Yes			3
ELK1	Known interactor					Yes		Yes				Yes			3
ELK4	Known interactor				Yes							Yes	Yes		3
ERBIN	Known interactor	Yes								Yes		Yes			3
ERG28	Known interactor				Yes							Yes	Yes		3
ETV4	Known interactor					Yes		Yes				Yes			3
EXOC2	Known interactor				Yes				Yes			Yes			3
FAH	Known interactor	Yes			Yes					Yes					3
FAM117B	Known interactor				Yes				Yes				Yes		3
FAM222B	Known interactor				Yes				Yes			Yes			3
FBP1	Known interactor				Yes				Yes				Yes		3
FER	Known interactor				Yes				Yes			Yes			3
FGFR2	Known interactor	Yes								Yes			Yes		3
FKBP5	Known interactor				Yes	Yes							Yes		3
FLNA	Known interactor		Yes		Yes				Yes						3
FNTA	Known interactor		Yes		Yes				Yes						3
FRAT2	Known interactor				Yes	Yes							Yes		3
FRK	Known interactor	Yes								Yes			Yes		3
FRS2	Known interactor					Yes			Yes			Yes			3
FSCN1	Known interactor		Yes									Yes	Yes		3
FUBP3	Known interactor								Yes			Yes	Yes		3
GALNT1	Known interactor	Yes							Yes	Yes					3
GALNT10	Known interactor				Yes				Yes				Yes		3
GAS8	Known interactor					Yes			Yes				Yes		3
GEMIN4	Known interactor				Yes				Yes				Yes		3
GFPT1	Known interactor					Yes		Yes				Yes			3
GLIS1	Known interactor					Yes						Yes	Yes		3
GNAI1	Known interactor	Yes				Yes							Yes		3
GPANK1	Known interactor	Yes			Yes					Yes					3
GPHN	Known interactor				Yes			Yes	Yes						3
GPSM2	Known interactor				Yes	Yes							Yes		3
GRAP2	Known interactor		Yes	Yes	Yes										3
GRB14	Known interactor	Yes				Yes							Yes		3
GSTM4	Known interactor							Yes	Yes			Yes			3
GTF2E2	Known interactor								Yes			Yes	Yes		3
GYPA	Known interactor			Yes	Yes				Yes						3
HCFC2	Known interactor				Yes				Yes				Yes		3
HDAC1	Known interactor							Yes	Yes			Yes			3
HDAC2	Known interactor	Yes								Yes		Yes			3
HDAC6	Known interactor	Yes			Yes								Yes		3
HEMGN	Known interactor				Yes				Yes	Yes					3
HEXIM1	Known interactor				Yes							Yes	Yes		3
HGS	Known interactor								Yes	Yes		Yes			3
HHEX	Known interactor				Yes				Yes				Yes		3
HIC1	Known interactor					Yes			Yes			Yes			3
HMBOX1	Known interactor			Yes								Yes	Yes		3
HMGA2	Known interactor	Yes				Yes						Yes			3
HMGN1	Known interactor	Yes							Yes	Yes					3
HNRNPA2B1	Known interactor				Yes				Yes				Yes		3
HSD17B1	Known interactor				Yes				Yes				Yes		3
HSD17B4	Known interactor			Yes	Yes			Yes							3
HSF1	Known interactor	Yes							Yes			Yes			3
HSP90AB1	Known interactor		Yes		Yes				Yes						3
HSPA12A	Known interactor			Yes		Yes							Yes		3
HSPA4	Known interactor		Yes						Yes			Yes			3
HSPB1	Known interactor					Yes			Yes			Yes			3
HSPH1	Known interactor					Yes			Yes				Yes		3
IDE	Known interactor							Yes	Yes				Yes		3
IDI1	Known interactor					Yes						Yes	Yes		3
IFIH1	Known interactor				Yes	Yes			Yes						3
IFNGR1	Known interactor				Yes							Yes	Yes		3
IL16	Known interactor					Yes			Yes			Yes			3
IL21R	Known interactor				Yes	Yes		Yes							3
IL2RG	Known interactor				Yes				Yes				Yes		3
INPPL1	Known interactor			Yes	Yes				Yes						3
IRAK1	Known interactor				Yes							Yes	Yes		3
IRF7	Known interactor				Yes				Yes				Yes		3
JAK2	Known interactor				Yes				Yes				Yes		3
JDP2	Known interactor					Yes						Yes	Yes		3
KAT2B	Known interactor	Yes			Yes					Yes					3
KCTD9	Known interactor				Yes	Yes						Yes			3
KLF1	Known interactor	Yes			Yes				Yes						3
KMT5B	Known interactor				Yes				Yes			Yes			3
KPNA2	Known interactor		Yes						Yes				Yes		3
KPNB1	Known interactor	Yes			Yes								Yes		3
KRT19	Known interactor								Yes			Yes	Yes		3
KRT7	Known interactor				Yes	Yes						Yes			3
KRT8	Known interactor				Yes				Yes			Yes			3
LACTB	Known interactor	Yes								Yes		Yes			3
LCOR	Known interactor			Yes	Yes	Yes									3
LGALS1	Known interactor	Yes							Yes				Yes		3
LIN54	Known interactor				Yes				Yes			Yes			3
LMNA	Known interactor				Yes	Yes			Yes						3
LMNB1	Known interactor				Yes	Yes			Yes						3
LRIF1	Known interactor				Yes				Yes			Yes			3
LRP1	Known interactor	Yes			Yes				Yes						3
LYN	Known interactor									Yes		Yes	Yes		3
MAD2L1	Known interactor		Yes		Yes				Yes						3
MAGI1	Known interactor	Yes				Yes							Yes		3
MAML1	Known interactor	Yes							Yes			Yes			3
MAP1S	Known interactor					Yes			Yes			Yes			3
MAP2K1	Known interactor		Yes			Yes						Yes			3
MAP2K6	Known interactor					Yes						Yes	Yes		3
MAP3K2	Known interactor				Yes				Yes			Yes			3
MAP3K5	Known interactor					Yes		Yes				Yes			3
MAPK3	Known interactor				Yes				Yes			Yes			3
MAPK8IP2	Known interactor	Yes				Yes						Yes			3
MAPKBP1	Known interactor	Yes							Yes	Yes					3
MAPT	Known interactor	Yes								Yes			Yes		3
MCM5	Known interactor				Yes			Yes				Yes			3
MCRS1	Known interactor	Yes			Yes					Yes					3
MDH1	Known interactor			Yes					Yes				Yes		3
MDM2	Known interactor	Yes		Yes									Yes		3
MED7	Known interactor				Yes			Yes	Yes						3
MEN1	Known interactor				Yes	Yes			Yes						3
MGARP	Known interactor	Yes							Yes				Yes		3
MGMT	Known interactor	Yes			Yes							Yes			3
MIF4GD	Known interactor				Yes				Yes				Yes		3
MKRN2	Known interactor	Yes								Yes		Yes			3
MLLT1	Known interactor	Yes			Yes								Yes		3
MOAP1	Known interactor					Yes		Yes				Yes			3
MOCS2	Known interactor			Yes	Yes								Yes		3
MPHOSPH6	Known interactor					Yes		Yes	Yes						3
MSH6	Known interactor		Yes				Yes	Yes							3
MSL2	Known interactor	Yes								Yes			Yes		3
MVP	Known interactor				Yes				Yes				Yes		3
NACA	Known interactor	Yes						Yes	Yes						3
NCAM1	Known interactor				Yes				Yes				Yes		3
NCOA4	Known interactor			Yes	Yes				Yes						3
NCOA7	Known interactor					Yes						Yes	Yes		3
NDE1	Known interactor				Yes				Yes	Yes					3
NDRG1	Known interactor					Yes			Yes			Yes			3
NFKB1	Known interactor							Yes	Yes			Yes			3
NOP56	Known interactor								Yes			Yes	Yes		3
NPM1	Known interactor					Yes			Yes				Yes		3
NR1H4	Known interactor				Yes	Yes			Yes						3
NRIP1	Known interactor			Yes								Yes	Yes		3
NRP1	Known interactor				Yes	Yes			Yes						3
NSF	Known interactor	Yes						Yes	Yes						3
NUMB	Known interactor					Yes			Yes			Yes			3
NUP62	Known interactor								Yes			Yes	Yes		3
OSMR	Known interactor		Yes			Yes						Yes			3
P2RX4	Known interactor	Yes			Yes								Yes		3
PABPC1	Known interactor		Yes		Yes				Yes						3
PCNA	Known interactor		Yes					Yes				Yes			3
PDCD6IP	Known interactor	Yes			Yes				Yes						3
PDE6D	Known interactor				Yes			Yes	Yes						3
PDGFB	Known interactor				Yes				Yes			Yes			3
PDK3	Known interactor				Yes				Yes				Yes		3
PECAM1	Known interactor				Yes				Yes				Yes		3
PER2	Known interactor			Yes	Yes	Yes									3
PHF23	Known interactor				Yes				Yes			Yes			3
PI4K2A	Known interactor	Yes										Yes	Yes		3
PIAS2	Known interactor	Yes								Yes			Yes		3
PIAS4	Known interactor			Yes	Yes	Yes									3
PIK3CG	Known interactor			Yes	Yes				Yes						3
PIN1	Known interactor	Yes								Yes		Yes			3
PINX1	Known interactor	Yes			Yes					Yes					3
PKP2	Known interactor	Yes							Yes	Yes					3
PLA2G12A	Known interactor				Yes				Yes			Yes			3
PLCG2	Known interactor				Yes				Yes	Yes					3
PLD3	Known interactor		Yes		Yes					Yes					3
PNRC1	Known interactor					Yes		Yes				Yes			3
PNRC2	Known interactor				Yes				Yes			Yes			3
POU2F1	Known interactor							Yes		Yes			Yes		3
PPARG	Known interactor					Yes			Yes			Yes			3
PPM1A	Known interactor					Yes			Yes			Yes			3
PPP2R1A	Known interactor				Yes				Yes				Yes		3
PPP2R2A	Known interactor	Yes				Yes						Yes			3
PPP2R5A	Known interactor				Yes				Yes				Yes		3
PQBP1	Known interactor	Yes							Yes	Yes					3
PRKCA	Known interactor	Yes			Yes								Yes		3
PRKCD	Known interactor				Yes	Yes						Yes			3
PRKCI	Known interactor	Yes				Yes							Yes		3
PRMT1	Known interactor	Yes							Yes				Yes		3
PRMT2	Known interactor			Yes				Yes	Yes						3
PRMT5	Known interactor	Yes						Yes	Yes						3
PRMT6	Known interactor					Yes			Yes				Yes		3
PSMB3	Known interactor	Yes			Yes					Yes					3
PTGDS	Known interactor	Yes								Yes			Yes		3
PTN	Known interactor	Yes								Yes			Yes		3
PTPN11	Known interactor	Yes			Yes				Yes						3
PTPN13	Known interactor	Yes		Yes						Yes					3
PTPN6	Known interactor				Yes							Yes	Yes		3
PTPRC	Known interactor				Yes				Yes				Yes		3
PTPRM	Known interactor	Yes		Yes						Yes					3
RAB5C	Known interactor	Yes			Yes					Yes					3
RACK1	Known interactor						Yes	Yes	Yes						3
RAD51	Known interactor			Yes	Yes	Yes									3
RANBP10	Known interactor				Yes			Yes	Yes						3
RANBP2	Known interactor				Yes				Yes			Yes			3
RANGAP1	Known interactor			Yes	Yes								Yes		3
RAPGEF2	Known interactor					Yes		Yes				Yes			3
RBBP4	Known interactor	Yes	Yes							Yes					3
RCN1	Known interactor	Yes								Yes			Yes		3
RECQL5	Known interactor	Yes				Yes						Yes			3
RFC3	Known interactor			Yes	Yes								Yes		3
RFC4	Known interactor	Yes	Yes		Yes										3
RFT1	Known interactor				Yes				Yes	Yes					3
RGL2	Known interactor				Yes				Yes				Yes		3
RGS3	Known interactor				Yes			Yes	Yes						3
RHOBTB2	Known interactor			Yes	Yes							Yes			3
RIPK1	Known interactor	Yes		Yes	Yes										3
RNF128	Known interactor	Yes								Yes			Yes		3
RNF14	Known interactor				Yes				Yes			Yes			3
RNF38	Known interactor			Yes	Yes				Yes						3
RPL22L1	Known interactor			Yes	Yes				Yes						3
RPS25	Known interactor			Yes	Yes				Yes						3
RPS6KB1	Known interactor	Yes										Yes	Yes		3
RSPO3	Known interactor					Yes						Yes	Yes		3
RUSC1	Known interactor				Yes	Yes			Yes						3
SAV1	Known interactor					Yes						Yes	Yes		3
SCAMP1	Known interactor	Yes			Yes							Yes			3
SCAMP5	Known interactor				Yes				Yes			Yes			3
SCAND1	Known interactor			Yes	Yes				Yes						3
SCHIP1	Known interactor			Yes	Yes				Yes						3
SERBP1	Known interactor		Yes		Yes				Yes						3
SERF2	Known interactor	Yes								Yes			Yes		3
SERPINB2	Known interactor				Yes	Yes						Yes			3
SERTAD1	Known interactor	Yes			Yes	Yes									3
SH2B3	Known interactor	Yes										Yes	Yes		3
SH3YL1	Known interactor				Yes				Yes			Yes			3
SHC1	Known interactor	Yes			Yes				Yes						3
SHMT2	Known interactor								Yes			Yes	Yes		3
SIN3A	Known interactor			Yes	Yes							Yes			3
SIN3B	Known interactor	Yes		Yes									Yes		3
SIRT1	Known interactor					Yes			Yes			Yes			3
SLA	Known interactor				Yes				Yes				Yes		3
SLC25A13	Known interactor	Yes								Yes		Yes			3
SMAD9	Known interactor					Yes						Yes	Yes		3
SMARCE1	Known interactor				Yes				Yes				Yes		3
SMC1A	Known interactor		Yes		Yes				Yes						3
SMURF1	Known interactor					Yes		Yes				Yes			3
SNAPC1	Known interactor					Yes			Yes			Yes			3
SNRPA	Known interactor				Yes				Yes				Yes		3
SNRPA1	Known interactor				Yes							Yes	Yes		3
SNRPD1	Known interactor				Yes			Yes					Yes		3
SNX1	Known interactor	Yes			Yes				Yes						3
SNX9	Known interactor	Yes				Yes						Yes			3
SOS2	Known interactor	Yes								Yes		Yes			3
SPARCL1	Known interactor	Yes								Yes			Yes		3
SPSB1	Known interactor				Yes	Yes			Yes						3
SRA1	Known interactor			Yes	Yes				Yes						3
SRPK1	Known interactor		Yes	Yes								Yes			3
SRSF1	Known interactor		Yes		Yes				Yes						3
SSX2IP	Known interactor			Yes	Yes	Yes									3
STAG2	Known interactor								Yes	Yes		Yes			3
STAMBP	Known interactor	Yes			Yes					Yes					3
STAP1	Known interactor				Yes				Yes				Yes		3
STAT2	Known interactor				Yes	Yes							Yes		3
STAT5B	Known interactor					Yes		Yes				Yes			3
STK4	Known interactor				Yes				Yes			Yes			3
STMN1	Known interactor			Yes	Yes				Yes						3
STRADA	Known interactor					Yes		Yes	Yes						3
SUMO1	Known interactor	Yes							Yes	Yes					3
SUMO2	Known interactor	Yes			Yes				Yes						3
TADA3	Known interactor				Yes			Yes				Yes			3
TAF10	Known interactor			Yes					Yes			Yes			3
TAF9B	Known interactor			Yes					Yes				Yes		3
TAOK1	Known interactor	Yes										Yes	Yes		3
TAX1BP1	Known interactor			Yes		Yes						Yes			3
TBC1D7	Known interactor								Yes			Yes	Yes		3
TCF25	Known interactor				Yes			Yes					Yes		3
TCP1	Known interactor	Yes			Yes					Yes					3
TDRD7	Known interactor	Yes			Yes					Yes					3
TEAD2	Known interactor								Yes			Yes	Yes		3
TECR	Known interactor			Yes	Yes				Yes						3
TET2	Known interactor				Yes							Yes	Yes		3
TFDP1	Known interactor		Yes		Yes				Yes						3
TFIP11	Known interactor	Yes			Yes				Yes						3
TGFBR1	Known interactor			Yes					Yes				Yes		3
THOC2	Known interactor	Yes		Yes									Yes		3
THOC6	Known interactor	Yes			Yes				Yes						3
THRA	Known interactor			Yes	Yes							Yes			3
TIAM1	Known interactor				Yes				Yes				Yes		3
TIMM21	Known interactor				Yes				Yes			Yes			3
TIMP3	Known interactor				Yes				Yes			Yes			3
TLR6	Known interactor				Yes				Yes			Yes			3
TNC	Known interactor	Yes		Yes	Yes										3
TNFRSF10A	Known interactor	Yes				Yes						Yes			3
TNS1	Known interactor			Yes								Yes	Yes		3
TNS2	Known interactor					Yes						Yes	Yes		3
TOP2B	Known interactor	Yes		Yes						Yes					3
TRAF3	Known interactor				Yes				Yes			Yes			3
TRIAP1	Known interactor	Yes	Yes							Yes					3
TTK	Known interactor				Yes	Yes							Yes		3
TUBA1C	Known interactor			Yes		Yes						Yes			3
TUBB4B	Known interactor				Yes	Yes							Yes		3
TUBG1	Known interactor				Yes				Yes	Yes					3
U2SURP	Known interactor				Yes				Yes				Yes		3
UBE2A	Known interactor	Yes	Yes							Yes					3
UBE2K	Known interactor	Yes								Yes			Yes		3
UBE2N	Known interactor		Yes			Yes							Yes		3
UBE3A	Known interactor				Yes							Yes	Yes		3
USF1	Known interactor	Yes			Yes				Yes						3
USP21	Known interactor				Yes	Yes						Yes			3
VAMP1	Known interactor	Yes			Yes							Yes			3
VARS2	Known interactor					Yes			Yes			Yes			3
VAV1	Known interactor				Yes				Yes				Yes		3
VIM	Known interactor	Yes							Yes	Yes					3
VPS37C	Known interactor					Yes			Yes			Yes			3
WDR33	Known interactor			Yes				Yes	Yes						3
WIPI2	Known interactor				Yes				Yes				Yes		3
XPA	Known interactor				Yes	Yes		Yes							3
YAP1	Known interactor	Yes						Yes				Yes			3
YTHDF2	Known interactor	Yes										Yes	Yes		3
YY1	Known interactor					Yes						Yes	Yes		3
ZAP70	Known interactor	Yes								Yes			Yes		3
ZBTB10	Known interactor					Yes		Yes				Yes			3
ZNF451	Known interactor						Yes	Yes				Yes			3
ZNF688	Known interactor					Yes	Yes	Yes							3
ZRANB1	Known interactor					Yes			Yes			Yes			3
ANKRD13C	Novel interactor			Yes		Yes						Yes			3
AP1M2	Novel interactor				Yes				Yes			Yes			3
ARHGEF4	Novel interactor				Yes				Yes			Yes			3
ARPC1B	Novel interactor	Yes			Yes				Yes						3
ASGR2	Novel interactor	Yes								Yes			Yes		3
BST2	Novel interactor				Yes				Yes				Yes		3
CCL4	Novel interactor				Yes				Yes				Yes		3
CHD2	Novel interactor					Yes						Yes	Yes		3
CRKL	Novel interactor					Yes			Yes			Yes			3
DAP	Novel interactor	Yes								Yes			Yes		3
DNMT3A	Novel interactor	Yes				Yes							Yes		3
ENDOD1	Novel interactor				Yes					Yes		Yes			3
FGF7	Novel interactor					Yes		Yes				Yes			3
FLOT1	Novel interactor								Yes			Yes	Yes		3
GLUD1	Novel interactor	Yes				Yes			Yes						3
LONP1	Novel interactor	Yes	Yes							Yes					3
MAP3K9	Novel interactor			Yes								Yes	Yes		3
MTHFD1L	Novel interactor					Yes						Yes	Yes		3
NFYC	Novel interactor	Yes			Yes					Yes					3
OVGP1	Novel interactor				Yes		Yes		Yes						3
P3H1	Novel interactor	Yes								Yes			Yes		3
PEX3	Novel interactor				Yes			Yes					Yes		3
PTPA	Novel interactor	Yes			Yes					Yes					3
SLC2A5	Novel interactor	Yes								Yes		Yes			3
SMPDL3B	Novel interactor	Yes			Yes				Yes						3
SRM	Novel interactor				Yes				Yes				Yes		3
SRP72	Novel interactor	Yes			Yes					Yes					3
TFB2M	Novel interactor				Yes	Yes						Yes			3
TLE3	Novel interactor				Yes				Yes			Yes			3
TNFRSF19	Novel interactor				Yes				Yes			Yes			3
UTP18	Novel interactor					Yes						Yes	Yes		3
VWA5A	Novel interactor				Yes				Yes			Yes			3
EPPK1	Known interactor											Yes	Yes	Yes	3
KRT18	Known interactor								Yes				Yes	Yes	3
PLEC	Known interactor	Yes			Yes									Yes	3
TBP	Known interactor				Yes				Yes					Yes	3
BIRC5	MPeM candidate gene				Yes				Yes						2
BRIP1	MPeM candidate gene				Yes	Yes									2
DAXX	MPeM candidate gene				Yes				Yes						2
JAK1	MPeM candidate gene											Yes	Yes		2
MET	MPeM candidate gene					Yes						Yes			2
NSD1	MPeM candidate gene				Yes			Yes							2
SDHB	MPeM candidate gene		Yes	Yes											2
SETD2	MPeM candidate gene			Yes	Yes										2
AATF	Known interactor								Yes			Yes			2
ABCA1	Known interactor					Yes						Yes			2
ABCF2	Known interactor	Yes							Yes						2
ACLY	Known interactor				Yes								Yes		2
ACTB	Known interactor								Yes			Yes			2
ACTN4	Known interactor				Yes				Yes						2
ACVR2A	Known interactor			Yes									Yes		2
AEBP2	Known interactor					Yes						Yes			2
AGAP2	Known interactor				Yes				Yes						2
AGTR1	Known interactor			Yes				Yes							2
AHNAK	Known interactor				Yes				Yes						2
AIMP1	Known interactor					Yes		Yes							2
AIMP2	Known interactor								Yes			Yes			2
AKT1S1	Known interactor			Yes									Yes		2
ALCAM	Known interactor	Yes								Yes					2
ALDOA	Known interactor				Yes								Yes		2
ANAPC1	Known interactor	Yes											Yes		2
ANAPC7	Known interactor				Yes				Yes						2
ANK2	Known interactor	Yes											Yes		2
ANKRD23	Known interactor				Yes							Yes			2
AP2B1	Known interactor				Yes				Yes						2
APBB1IP	Known interactor				Yes								Yes		2
APC2	Known interactor	Yes										Yes			2
APOL2	Known interactor			Yes								Yes			2
ARHGAP29	Known interactor					Yes	Yes								2
ARV1	Known interactor	Yes		Yes											2
ASCC3	Known interactor	Yes											Yes		2
ASPRV1	Known interactor				Yes				Yes						2
ATIC	Known interactor							Yes	Yes						2
ATP1A1	Known interactor				Yes				Yes						2
ATP2A1	Known interactor		Yes		Yes										2
ATP5IF1	Known interactor											Yes	Yes		2
ATRX	Known interactor	Yes											Yes		2
BAG6	Known interactor	Yes								Yes					2
BANP	Known interactor			Yes		Yes									2
BBS7	Known interactor			Yes									Yes		2
BCAR3	Known interactor			Yes		Yes									2
BCAS2	Known interactor	Yes								Yes					2
BIK	Known interactor	Yes								Yes					2
BMI1	Known interactor					Yes						Yes			2
BMX	Known interactor				Yes				Yes						2
BNC2	Known interactor					Yes							Yes		2
BPTF	Known interactor			Yes									Yes		2
BTK	Known interactor								Yes				Yes		2
C1GALT1	Known interactor				Yes								Yes		2
C2CD2L	Known interactor	Yes				Yes									2
C2orf68	Known interactor					Yes						Yes			2
C3orf52	Known interactor					Yes						Yes			2
CAB39	Known interactor					Yes						Yes			2
CABLES1	Known interactor					Yes						Yes			2
CALR	Known interactor								Yes			Yes			2
CAMK2A	Known interactor					Yes						Yes			2
CAMK2G	Known interactor	Yes							Yes						2
CAMP	Known interactor				Yes				Yes						2
CARF	Known interactor					Yes						Yes			2
CASP7	Known interactor				Yes								Yes		2
CASP8	Known interactor								Yes				Yes		2
CBLC	Known interactor	Yes									Yes				2
CBS	Known interactor					Yes						Yes			2
CCDC88C	Known interactor				Yes				Yes						2
CCNA2	Known interactor			Yes	Yes										2
CCNC	Known interactor			Yes					Yes						2
CCT3	Known interactor		Yes						Yes						2
CCT4	Known interactor			Yes					Yes						2
CCT5	Known interactor		Yes						Yes						2
CD68	Known interactor				Yes								Yes		2
CD69	Known interactor								Yes				Yes		2
CDC123	Known interactor			Yes				Yes							2
CDC14A	Known interactor											Yes	Yes		2
CDC14B	Known interactor							Yes					Yes		2
CDC20	Known interactor				Yes				Yes						2
CDC25A	Known interactor				Yes				Yes						2
CDC27	Known interactor		Yes										Yes		2
CDC34	Known interactor					Yes		Yes							2
CDC45	Known interactor				Yes				Yes						2
CDH1	Known interactor								Yes			Yes			2
CDH13	Known interactor								Yes				Yes		2
CDH2	Known interactor	Yes										Yes			2
CDH3	Known interactor	Yes								Yes					2
CDK14	Known interactor				Yes							Yes			2
CDKN2B	Known interactor											Yes	Yes		2
CDON	Known interactor					Yes						Yes			2
CEBPD	Known interactor							Yes					Yes		2
CEBPE	Known interactor				Yes				Yes						2
CEP63	Known interactor	Yes								Yes					2
CFL2	Known interactor				Yes								Yes		2
CHD3	Known interactor	Yes											Yes		2
CHD9	Known interactor			Yes									Yes		2
CHN2	Known interactor				Yes							Yes			2
CLINT1	Known interactor				Yes							Yes			2
CLTA	Known interactor				Yes				Yes						2
CMTM7	Known interactor				Yes				Yes						2
COPS7A	Known interactor	Yes							Yes						2
CORO2A	Known interactor								Yes				Yes		2
CREBZF	Known interactor							Yes					Yes		2
CSF2RB	Known interactor				Yes				Yes						2
CSNK1A1	Known interactor											Yes	Yes		2
CSNK2A2	Known interactor				Yes				Yes						2
CSNK2B	Known interactor		Yes	Yes											2
CTBP2	Known interactor					Yes						Yes			2
CTCF	Known interactor			Yes								Yes			2
CTSA	Known interactor				Yes				Yes						2
CTSB	Known interactor								Yes				Yes		2
CTTN	Known interactor		Yes					Yes							2
CUL1	Known interactor				Yes							Yes			2
CUL2	Known interactor	Yes		Yes											2
CUX1	Known interactor			Yes					Yes						2
CYB5B	Known interactor			Yes									Yes		2
CYTH3	Known interactor			Yes		Yes									2
D2HGDH	Known interactor					Yes						Yes			2
DBF4	Known interactor				Yes				Yes						2
DDB1	Known interactor				Yes								Yes		2
DDB2	Known interactor				Yes	Yes									2
DDX1	Known interactor				Yes								Yes		2
DDX20	Known interactor					Yes						Yes			2
DDX51	Known interactor				Yes				Yes						2
DDX54	Known interactor	Yes							Yes						2
DEGS1	Known interactor				Yes				Yes						2
DHFR	Known interactor	Yes								Yes					2
DHX9	Known interactor	Yes								Yes					2
DIABLO	Known interactor				Yes				Yes						2
DKC1	Known interactor		Yes									Yes			2
DMAP1	Known interactor				Yes	Yes									2
DNAJA1	Known interactor		Yes	Yes											2
DNAJA2	Known interactor				Yes							Yes			2
DNAJC10	Known interactor	Yes								Yes					2
DNAJC7	Known interactor				Yes							Yes			2
DNM2	Known interactor				Yes				Yes						2
DOK2	Known interactor			Yes	Yes										2
DOK5	Known interactor											Yes	Yes		2
DRG1	Known interactor	Yes							Yes						2
DUSP16	Known interactor				Yes				Yes						2
DUSP19	Known interactor								Yes				Yes		2
DUSP22	Known interactor				Yes				Yes						2
DUSP7	Known interactor				Yes	Yes									2
DUT	Known interactor				Yes								Yes		2
DVL2	Known interactor			Yes								Yes			2
E4F1	Known interactor				Yes				Yes						2
EAF1	Known interactor					Yes						Yes			2
ECSIT	Known interactor				Yes				Yes						2
EEF2	Known interactor			Yes					Yes						2
EFNA5	Known interactor				Yes				Yes						2
EHMT1	Known interactor				Yes				Yes						2
EIF3B	Known interactor				Yes								Yes		2
EIF4E	Known interactor					Yes						Yes			2
EMP3	Known interactor				Yes				Yes						2
EPAS1	Known interactor					Yes							Yes		2
EPHA2	Known interactor					Yes						Yes			2
EPHA3	Known interactor					Yes	Yes								2
EPOR	Known interactor				Yes				Yes						2
EPRS1	Known interactor		Yes	Yes											2
EPS8	Known interactor				Yes				Yes						2
ETV1	Known interactor							Yes					Yes		2
EXOSC2	Known interactor								Yes				Yes		2
EXOSC8	Known interactor	Yes							Yes						2
EZH2	Known interactor				Yes				Yes						2
FANCA	Known interactor							Yes		Yes					2
FARSB	Known interactor								Yes				Yes		2
FBXW2	Known interactor	Yes						Yes							2
FBXW7	Known interactor							Yes					Yes		2
FGR	Known interactor				Yes				Yes						2
FKBP1A	Known interactor				Yes				Yes						2
FKBP4	Known interactor		Yes						Yes						2
FLII	Known interactor	Yes								Yes					2
FOSL2	Known interactor					Yes						Yes			2
FOXK1	Known interactor				Yes				Yes						2
FRS3	Known interactor											Yes	Yes		2
FUS	Known interactor	Yes							Yes						2
FXYD6	Known interactor	Yes								Yes					2
FYN	Known interactor			Yes								Yes			2
FZR1	Known interactor				Yes				Yes						2
GABARAP	Known interactor	Yes		Yes											2
GADD45G	Known interactor				Yes				Yes						2
GALNT12	Known interactor				Yes							Yes			2
GALNT4	Known interactor	Yes								Yes					2
GATA1	Known interactor				Yes				Yes						2
GATA2	Known interactor								Yes				Yes		2
GHR	Known interactor			Yes								Yes			2
GLRX5	Known interactor				Yes				Yes						2
GNAI2	Known interactor				Yes				Yes						2
GNAS	Known interactor			Yes					Yes						2
GOLT1B	Known interactor			Yes									Yes		2
GORASP2	Known interactor			Yes					Yes						2
GOT1	Known interactor			Yes	Yes										2
GPS2	Known interactor	Yes			Yes										2
GRB2	Known interactor		Yes										Yes		2
GSN	Known interactor									Yes			Yes		2
GSPT1	Known interactor								Yes			Yes			2
GSTM2	Known interactor				Yes				Yes						2
GTF2F1	Known interactor								Yes				Yes		2
GTF2F2	Known interactor				Yes				Yes						2
GTF2H3	Known interactor					Yes						Yes			2
GTF3C2	Known interactor			Yes				Yes							2
GTF3C3	Known interactor								Yes				Yes		2
GUCY1A1	Known interactor				Yes				Yes						2
HABP4	Known interactor				Yes							Yes			2
HBA1	Known interactor			Yes									Yes		2
HCK	Known interactor				Yes								Yes		2
HDAC5	Known interactor				Yes				Yes						2
HDAC7	Known interactor	Yes											Yes		2
HDGF	Known interactor		Yes		Yes										2
HECTD1	Known interactor											Yes	Yes		2
HINFP	Known interactor							Yes				Yes			2
HMGB2	Known interactor								Yes			Yes			2
HNF4A	Known interactor	Yes								Yes					2
HNRNPC	Known interactor		Yes	Yes											2
HNRNPD	Known interactor			Yes				Yes							2
HNRNPU	Known interactor											Yes	Yes		2
HOXA9	Known interactor	Yes								Yes					2
HOXC10	Known interactor					Yes							Yes		2
HSH2D	Known interactor				Yes								Yes		2
HSP90AA1	Known interactor								Yes				Yes		2
HSPA4L	Known interactor	Yes											Yes		2
HSPA8	Known interactor								Yes			Yes			2
HUWE1	Known interactor			Yes									Yes		2
ICMT	Known interactor				Yes								Yes		2
IGFBP3	Known interactor			Yes									Yes		2
IKBKB	Known interactor								Yes				Yes		2
IKBKG	Known interactor				Yes				Yes						2
IL13RA2	Known interactor	Yes										Yes			2
IL1RAPL1	Known interactor						Yes	Yes							2
IL2RB	Known interactor									Yes			Yes		2
IL6ST	Known interactor					Yes							Yes		2
ILF2	Known interactor		Yes		Yes										2
ILK	Known interactor				Yes				Yes						2
INCENP	Known interactor				Yes				Yes						2
ING4	Known interactor				Yes	Yes									2
INSR	Known interactor								Yes				Yes		2
IPO11	Known interactor	Yes								Yes					2
IPO5	Known interactor	Yes										Yes			2
IPO7	Known interactor		Yes									Yes			2
ITGAM	Known interactor								Yes				Yes		2
ITGB2	Known interactor								Yes				Yes		2
JADE1	Known interactor				Yes				Yes						2
JAK3	Known interactor				Yes				Yes						2
JMJD1C	Known interactor			Yes	Yes										2
KAT6A	Known interactor											Yes	Yes		2
KAT8	Known interactor	Yes			Yes										2
KDM1A	Known interactor		Yes					Yes							2
KDM4A	Known interactor				Yes				Yes						2
KIFAP3	Known interactor		Yes						Yes						2
KLHL2	Known interactor			Yes	Yes										2
KLK7	Known interactor						Yes				Yes				2
KMT2C	Known interactor									Yes			Yes		2
KPNA6	Known interactor	Yes								Yes					2
KRAS	Known interactor					Yes						Yes			2
LAMA4	Known interactor							Yes			Yes				2
LAMTOR5	Known interactor	Yes	Yes												2
LCK	Known interactor	Yes											Yes		2
LDB1	Known interactor			Yes		Yes									2
LDOC1	Known interactor		Yes									Yes			2
LMO2	Known interactor				Yes								Yes		2
LNX2	Known interactor	Yes							Yes						2
LRRK1	Known interactor				Yes				Yes						2
LY96	Known interactor				Yes				Yes						2
LZTS2	Known interactor								Yes			Yes			2
M6PR	Known interactor				Yes				Yes						2
MAD2L1BP	Known interactor				Yes				Yes						2
MAF	Known interactor										Yes	Yes			2
MAGI3	Known interactor	Yes											Yes		2
MAP3K12	Known interactor					Yes			Yes						2
MAP3K14	Known interactor				Yes				Yes						2
MAP3K20	Known interactor				Yes								Yes		2
MAP3K3	Known interactor								Yes				Yes		2
MAP3K6	Known interactor				Yes								Yes		2
MAP4K1	Known interactor	Yes											Yes		2
MAPK9	Known interactor		Yes						Yes						2
MAPRE1	Known interactor		Yes		Yes										2
MARK1	Known interactor							Yes					Yes		2
MARK2	Known interactor				Yes				Yes						2
MARK4	Known interactor								Yes				Yes		2
MAST2	Known interactor				Yes							Yes			2
MBD3	Known interactor				Yes				Yes						2
MBP	Known interactor				Yes				Yes						2
MCM2	Known interactor				Yes	Yes									2
MCM3	Known interactor				Yes				Yes						2
MCMBP	Known interactor								Yes			Yes			2
MCPH1	Known interactor				Yes							Yes			2
MDK	Known interactor	Yes								Yes					2
MED1	Known interactor				Yes					Yes					2
MED13	Known interactor											Yes	Yes		2
MED14	Known interactor	Yes								Yes					2
MED16	Known interactor				Yes					Yes					2
MED20	Known interactor				Yes								Yes		2
MED23	Known interactor				Yes	Yes									2
MED27	Known interactor								Yes			Yes			2
MESD	Known interactor											Yes	Yes		2
MFSD5	Known interactor				Yes				Yes						2
MITF	Known interactor											Yes	Yes		2
MKNK2	Known interactor				Yes							Yes			2
MKRN1	Known interactor				Yes				Yes						2
MLST8	Known interactor				Yes				Yes						2
MOK	Known interactor					Yes	Yes								2
MORF4L2	Known interactor		Yes						Yes						2
MPL	Known interactor				Yes				Yes						2
MRAS	Known interactor						Yes		Yes						2
MRPL53	Known interactor				Yes				Yes						2
MRPS22	Known interactor	Yes								Yes					2
MRPS27	Known interactor								Yes				Yes		2
MRPS28	Known interactor				Yes				Yes						2
MRPS7	Known interactor				Yes				Yes						2
MRPS9	Known interactor								Yes				Yes		2
MSANTD4	Known interactor				Yes							Yes			2
MST1	Known interactor					Yes						Yes			2
MUS81	Known interactor				Yes				Yes						2
MYBBP1A	Known interactor								Yes			Yes			2
MYL12A	Known interactor			Yes	Yes										2
MYLIP	Known interactor											Yes	Yes		2
MYO1C	Known interactor				Yes				Yes						2
MYO7A	Known interactor				Yes								Yes		2
MYOF	Known interactor	Yes								Yes					2
NCBP1	Known interactor				Yes				Yes						2
NCF1	Known interactor				Yes				Yes						2
NCOA6	Known interactor								Yes			Yes			2
NDC80	Known interactor				Yes				Yes						2
NDFIP1	Known interactor			Yes	Yes										2
NDUFA3	Known interactor			Yes								Yes			2
NECAB2	Known interactor	Yes								Yes					2
NEK2	Known interactor			Yes		Yes									2
NELFCD	Known interactor	Yes			Yes										2
NF1	Known interactor	Yes											Yes		2
NFATC4	Known interactor	Yes								Yes					2
NFE2	Known interactor				Yes				Yes						2
NFE2L1	Known interactor	Yes			Yes										2
NINJ1	Known interactor				Yes	Yes									2
NKG7	Known interactor								Yes				Yes		2
NMI	Known interactor							Yes					Yes		2
NMT2	Known interactor						Yes						Yes		2
NOP58	Known interactor								Yes			Yes			2
NOTCH1	Known interactor					Yes							Yes		2
NPPA	Known interactor	Yes											Yes		2
NQO1	Known interactor								Yes				Yes		2
NR2C1	Known interactor							Yes		Yes					2
NR5A1	Known interactor	Yes		Yes											2
NTHL1	Known interactor								Yes			Yes			2
NTRK3	Known interactor			Yes						Yes					2
NUDT21	Known interactor				Yes								Yes		2
NUDT4	Known interactor	Yes							Yes						2
NUMBL	Known interactor					Yes							Yes		2
NUP50	Known interactor					Yes		Yes							2
OAZ1	Known interactor				Yes				Yes						2
ORC1	Known interactor				Yes								Yes		2
OSGEP	Known interactor				Yes				Yes						2
OTUB1	Known interactor			Yes									Yes		2
OTUD3	Known interactor					Yes		Yes							2
OXR1	Known interactor								Yes				Yes		2
P2RX6	Known interactor					Yes						Yes			2
PAF1	Known interactor				Yes				Yes						2
PAFAH1B3	Known interactor								Yes				Yes		2
PARK7	Known interactor		Yes						Yes						2
PAX6	Known interactor	Yes		Yes											2
PBK	Known interactor				Yes				Yes						2
PBXIP1	Known interactor				Yes				Yes						2
PDCL3	Known interactor	Yes								Yes					2
PELP1	Known interactor			Yes									Yes		2
PEX19	Known interactor				Yes			Yes							2
PFKP	Known interactor	Yes											Yes		2
PIAS1	Known interactor								Yes			Yes			2
PIK3R1	Known interactor			Yes					Yes						2
PITPNA	Known interactor				Yes				Yes						2
PITX2	Known interactor				Yes	Yes									2
PJA1	Known interactor			Yes					Yes						2
PKIA	Known interactor											Yes	Yes		2
PKM	Known interactor		Yes		Yes										2
PLCE1	Known interactor					Yes						Yes			2
PLCH2	Known interactor					Yes							Yes		2
PLD2	Known interactor				Yes								Yes		2
PLK1	Known interactor				Yes								Yes		2
PLN	Known interactor	Yes								Yes					2
PLPP6	Known interactor	Yes				Yes									2
PML	Known interactor							Yes					Yes		2
POLR1A	Known interactor				Yes				Yes						2
POLR2H	Known interactor				Yes				Yes						2
POU2F2	Known interactor				Yes				Yes						2
POU5F1	Known interactor					Yes						Yes			2
PPID	Known interactor	Yes								Yes					2
PPP1CA	Known interactor				Yes				Yes						2
PPP1CB	Known interactor	Yes							Yes						2
PPP1CC	Known interactor			Yes					Yes						2
PPP1R13L	Known interactor											Yes	Yes		2
PPP1R18	Known interactor					Yes						Yes			2
PPP1R26	Known interactor					Yes						Yes			2
PPP2CA	Known interactor					Yes						Yes			2
PPP2R5C	Known interactor	Yes							Yes						2
PPP3CB	Known interactor				Yes				Yes						2
PPP5C	Known interactor				Yes					Yes					2
PREX1	Known interactor				Yes				Yes						2
PRKAR1B	Known interactor							Yes				Yes			2
PRKCSH	Known interactor								Yes				Yes		2
PRKCZ	Known interactor	Yes								Yes					2
PRKDC	Known interactor		Yes		Yes										2
PRPF19	Known interactor			Yes					Yes						2
PRPF8	Known interactor				Yes				Yes						2
PRRC2A	Known interactor	Yes								Yes					2
PSMC5	Known interactor				Yes				Yes						2
PSMD10	Known interactor		Yes						Yes						2
PSPC1	Known interactor			Yes									Yes		2
PTDSS1	Known interactor	Yes											Yes		2
PTGES3	Known interactor		Yes						Yes						2
PTK2	Known interactor			Yes					Yes						2
PTK7	Known interactor	Yes								Yes					2
PTPN14	Known interactor			Yes									Yes		2
PTPRF	Known interactor	Yes								Yes					2
PTPRJ	Known interactor					Yes							Yes		2
PTPRS	Known interactor					Yes			Yes						2
PTS	Known interactor				Yes	Yes									2
PYGO2	Known interactor	Yes							Yes						2
RAB4A	Known interactor		Yes										Yes		2
RAB7A	Known interactor	Yes				Yes									2
RAC1	Known interactor		Yes						Yes						2
RAD18	Known interactor				Yes								Yes		2
RAD9A	Known interactor		Yes						Yes						2
RAF1	Known interactor		Yes						Yes						2
RAN	Known interactor				Yes								Yes		2
RAP1B	Known interactor					Yes						Yes			2
RAPGEF1	Known interactor				Yes							Yes			2
RARG	Known interactor				Yes				Yes						2
RASA1	Known interactor		Yes	Yes											2
RASGRP1	Known interactor				Yes				Yes						2
RASSF2	Known interactor				Yes				Yes						2
RASSF3	Known interactor				Yes				Yes						2
RBAK	Known interactor				Yes				Yes						2
RBBP6	Known interactor											Yes	Yes		2
RBBP7	Known interactor								Yes			Yes			2
RBM15	Known interactor					Yes						Yes			2
RBM4	Known interactor				Yes				Yes						2
RCC2	Known interactor											Yes	Yes		2
RDX	Known interactor											Yes	Yes		2
RGS12	Known interactor			Yes	Yes										2
RHEBL1	Known interactor				Yes				Yes						2
RHOD	Known interactor								Yes				Yes		2
RIN3	Known interactor								Yes				Yes		2
RNF123	Known interactor				Yes				Yes						2
RNF125	Known interactor				Yes								Yes		2
RPL10	Known interactor			Yes					Yes						2
RPL22	Known interactor			Yes					Yes						2
RPL28	Known interactor								Yes				Yes		2
RPL38	Known interactor				Yes				Yes						2
RPN2	Known interactor								Yes				Yes		2
RPP30	Known interactor			Yes	Yes										2
RPP40	Known interactor	Yes						Yes							2
RPS11	Known interactor			Yes					Yes						2
RPS15	Known interactor	Yes								Yes					2
RRAD	Known interactor				Yes							Yes			2
RRM2	Known interactor				Yes				Yes						2
RRM2B	Known interactor				Yes				Yes						2
RUSC2	Known interactor								Yes				Yes		2
RUVBL2	Known interactor				Yes				Yes						2
RXRA	Known interactor				Yes				Yes						2
S100A8	Known interactor			Yes									Yes		2
S100A9	Known interactor				Yes								Yes		2
SARNP	Known interactor			Yes									Yes		2
SCOC	Known interactor				Yes								Yes		2
SDC1	Known interactor											Yes	Yes		2
SEC13	Known interactor				Yes								Yes		2
SEC61B	Known interactor				Yes				Yes						2
SELENOP	Known interactor								Yes				Yes		2
SERPINB9	Known interactor											Yes	Yes		2
SET	Known interactor			Yes								Yes			2
SETX	Known interactor				Yes							Yes			2
SFPQ	Known interactor				Yes			Yes							2
SH2D2A	Known interactor			Yes						Yes					2
SH3BGRL3	Known interactor				Yes				Yes						2
SHB	Known interactor			Yes				Yes							2
SHISA5	Known interactor				Yes								Yes		2
SIVA1	Known interactor			Yes	Yes										2
SLC25A1	Known interactor								Yes				Yes		2
SLC25A3	Known interactor		Yes		Yes										2
SLC38A7	Known interactor								Yes			Yes			2
SLC4A1	Known interactor				Yes				Yes						2
SLC9A1	Known interactor				Yes				Yes						2
SLC9A3R2	Known interactor				Yes				Yes						2
SMAD4	Known interactor		Yes									Yes			2
SMARCA2	Known interactor				Yes								Yes		2
SMARCA4	Known interactor				Yes								Yes		2
SMC3	Known interactor											Yes	Yes		2
SMIM1	Known interactor				Yes				Yes						2
SNAPIN	Known interactor					Yes						Yes			2
SNCA	Known interactor				Yes				Yes						2
SNRPD2	Known interactor								Yes				Yes		2
SNW1	Known interactor					Yes						Yes			2
SNX27	Known interactor			Yes									Yes		2
SNX6	Known interactor				Yes				Yes						2
SOCS1	Known interactor								Yes				Yes		2
SORBS2	Known interactor									Yes			Yes		2
SOS1	Known interactor							Yes				Yes			2
SOX17	Known interactor										Yes	Yes			2
SP3	Known interactor			Yes						Yes					2
SPAG8	Known interactor	Yes				Yes									2
SPN	Known interactor				Yes								Yes		2
SSR4	Known interactor				Yes				Yes						2
SSRP1	Known interactor	Yes			Yes										2
STARD10	Known interactor				Yes				Yes						2
STAT5A	Known interactor								Yes			Yes			2
STK11IP	Known interactor				Yes				Yes						2
STK24	Known interactor				Yes				Yes						2
STK3	Known interactor					Yes						Yes			2
STRADB	Known interactor				Yes				Yes						2
STRAP	Known interactor	Yes								Yes					2
STYX	Known interactor			Yes					Yes						2
SUB1	Known interactor			Yes	Yes										2
SUGP2	Known interactor						Yes	Yes							2
SYK	Known interactor				Yes								Yes		2
TAB1	Known interactor					Yes			Yes						2
TAF1B	Known interactor			Yes		Yes									2
TAF4	Known interactor	Yes										Yes			2
TAP1	Known interactor				Yes								Yes		2
TARBP2	Known interactor								Yes	Yes					2
TBX6	Known interactor				Yes				Yes						2
TCF3	Known interactor			Yes									Yes		2
TCF7L1	Known interactor				Yes								Yes		2
TERF2IP	Known interactor				Yes				Yes						2
TFCP2	Known interactor				Yes			Yes							2
TGFA	Known interactor						Yes						Yes		2
TGFB1	Known interactor		Yes		Yes										2
THOC1	Known interactor			Yes				Yes							2
THOC3	Known interactor			Yes					Yes						2
THOP1	Known interactor								Yes				Yes		2
TLN1	Known interactor	Yes							Yes						2
TLR3	Known interactor					Yes						Yes			2
TMEM11	Known interactor	Yes							Yes						2
TMEM147	Known interactor	Yes							Yes						2
TMEM14A	Known interactor	Yes		Yes											2
TMEM14C	Known interactor				Yes				Yes						2
TMF1	Known interactor											Yes	Yes		2
TMPO	Known interactor				Yes				Yes						2
TNFRSF1A	Known interactor					Yes			Yes						2
TNK2	Known interactor									Yes		Yes			2
TNKS2	Known interactor											Yes	Yes		2
TNS3	Known interactor					Yes							Yes		2
TOP1	Known interactor								Yes			Yes			2
TP53BP1	Known interactor			Yes				Yes							2
TP53BP2	Known interactor					Yes						Yes			2
TP53INP1	Known interactor			Yes								Yes			2
TRIM21	Known interactor				Yes								Yes		2
TRIM28	Known interactor								Yes				Yes		2
TRIM33	Known interactor								Yes			Yes			2
TRIM35	Known interactor			Yes		Yes									2
TRIM39	Known interactor				Yes							Yes			2
TRIM63	Known interactor									Yes			Yes		2
TRIP4	Known interactor	Yes										Yes			2
TRMO	Known interactor				Yes							Yes			2
TSC2	Known interactor	Yes								Yes					2
TSC22D4	Known interactor	Yes							Yes						2
TTYH2	Known interactor	Yes							Yes						2
TUBB	Known interactor					Yes						Yes			2
U2AF1	Known interactor					Yes						Yes			2
UBL7	Known interactor				Yes							Yes			2
UBTF	Known interactor					Yes							Yes		2
UHRF1	Known interactor				Yes							Yes			2
UMPS	Known interactor				Yes			Yes							2
UNC50	Known interactor	Yes								Yes					2
UROD	Known interactor				Yes				Yes						2
USP15	Known interactor			Yes				Yes							2
USP24	Known interactor											Yes	Yes		2
USP29	Known interactor	Yes		Yes											2
USP4	Known interactor				Yes			Yes							2
USP42	Known interactor					Yes						Yes			2
USP49	Known interactor					Yes							Yes		2
UXT	Known interactor				Yes				Yes						2
VAPA	Known interactor			Yes								Yes			2
VAV2	Known interactor	Yes										Yes			2
VHL	Known interactor	Yes			Yes										2
VPS72	Known interactor	Yes											Yes		2
VRK1	Known interactor	Yes							Yes						2
WASL	Known interactor					Yes						Yes			2
WRN	Known interactor				Yes				Yes						2
XIAP	Known interactor					Yes						Yes			2
XRCC6	Known interactor				Yes				Yes						2
YES1	Known interactor					Yes						Yes			2
YWHAG	Known interactor					Yes						Yes			2
YWHAH	Known interactor				Yes				Yes						2
ZBTB16	Known interactor			Yes								Yes			2
ZC3HC1	Known interactor				Yes				Yes						2
ZDHHC17	Known interactor				Yes								Yes		2
ZDHHC21	Known interactor				Yes				Yes						2
ZFYVE9	Known interactor	Yes											Yes		2
ZHX1	Known interactor				Yes				Yes						2
ZIC1	Known interactor									Yes	Yes				2
ZMIZ2	Known interactor				Yes								Yes		2
ZNF148	Known interactor			Yes								Yes			2
ZNF839	Known interactor			Yes		Yes									2
ADGRF3	Novel interactor				Yes				Yes						2
ADGRL2	Novel interactor					Yes							Yes		2
ADH5	Novel interactor			Yes					Yes						2
AKAP4	Novel interactor	Yes								Yes					2
ANXA10	Novel interactor					Yes						Yes			2
ATPAF2	Novel interactor				Yes				Yes						2
BANF1	Novel interactor				Yes				Yes						2
BRD3	Novel interactor			Yes				Yes							2
C5orf51	Novel interactor					Yes						Yes			2
CAPRIN1	Novel interactor				Yes				Yes						2
CBR1	Novel interactor				Yes				Yes						2
CDADC1	Novel interactor			Yes									Yes		2
CDSN	Novel interactor					Yes			Yes						2
CETN2	Novel interactor				Yes				Yes						2
CRIP1	Novel interactor											Yes	Yes		2
CRYBA4	Novel interactor				Yes				Yes						2
DXO	Novel interactor				Yes				Yes						2
EDEM1	Novel interactor											Yes	Yes		2
EXOC3	Novel interactor				Yes								Yes		2
EXOSC3	Novel interactor	Yes								Yes					2
FOLR2	Novel interactor								Yes				Yes		2
GABRE	Novel interactor					Yes						Yes			2
GCGR	Novel interactor	Yes								Yes					2
GNL1	Novel interactor				Yes				Yes						2
GPR18	Novel interactor				Yes				Yes						2
IFT20	Novel interactor				Yes				Yes						2
IGF2	Novel interactor	Yes									Yes				2
ISCU	Novel interactor				Yes							Yes			2
KATNA1	Novel interactor			Yes								Yes			2
LAMB2	Novel interactor								Yes				Yes		2
LYPLA1	Novel interactor		Yes						Yes						2
MAU2	Novel interactor				Yes								Yes		2
MECR	Novel interactor	Yes							Yes						2
MPO	Novel interactor				Yes				Yes						2
MRPL3	Novel interactor		Yes						Yes						2
NPR3	Novel interactor					Yes	Yes								2
NUDT16L1	Novel interactor			Yes	Yes										2
OSM	Novel interactor				Yes				Yes						2
PHKB	Novel interactor			Yes					Yes						2
PLA2G2A	Novel interactor		Yes										Yes		2
PLPP2	Novel interactor	Yes											Yes		2
RPS24	Novel interactor	Yes							Yes						2
RTN4	Novel interactor	Yes							Yes						2
S1PR2	Novel interactor								Yes			Yes			2
SHOX2	Novel interactor	Yes											Yes		2
SLC35B1	Novel interactor							Yes	Yes						2
SLFN12	Novel interactor					Yes		Yes							2
SNIP1	Novel interactor				Yes				Yes						2
SSH2	Novel interactor				Yes				Yes						2
SUSD2	Novel interactor										Yes		Yes		2
TAF12	Novel interactor		Yes		Yes										2
TMEM126A	Novel interactor				Yes								Yes		2
TMEM158	Novel interactor				Yes								Yes		2
TRA2B	Novel interactor	Yes										Yes			2
TTC19	Novel interactor				Yes				Yes						2
UCP3	Novel interactor	Yes								Yes					2
UST	Novel interactor					Yes						Yes			2
UTP3	Novel interactor					Yes						Yes			2
VAC14	Novel interactor				Yes							Yes			2
VPREB3	Novel interactor				Yes				Yes						2
AR	MPeM candidate gene												Yes	Yes	2
BDP1	Known interactor											Yes		Yes	2
MDN1	Known interactor					Yes								Yes	2
MKI67	Known interactor			Yes										Yes	2
MUC20	Known interactor										Yes			Yes	2
MUC4	Known interactor										Yes			Yes	2
SLC25A5	Known interactor								Yes					Yes	2
ARID1B	MPeM candidate gene											Yes			1
ASXL1	MPeM candidate gene							Yes							1
CDK12	MPeM candidate gene												Yes		1
CDKN2A	MPeM candidate gene		Yes												1
DPYD	MPeM candidate gene												Yes		1
EGFR	MPeM candidate gene											Yes			1
KDM6A	MPeM candidate gene				Yes										1
KEAP1	MPeM candidate gene												Yes		1
MTOR	MPeM candidate gene								Yes						1
NF2	MPeM candidate gene							Yes							1
PRDM1	MPeM candidate gene												Yes		1
SMARCB1	MPeM candidate gene				Yes										1
TERT	MPeM candidate gene					Yes									1
TSC1	MPeM candidate gene								Yes						1
AATK	Known interactor								Yes						1
ABL1	Known interactor											Yes			1
ABR	Known interactor				Yes										1
ACKR3	Known interactor											Yes			1
ACTL6A	Known interactor		Yes												1
ADAP1	Known interactor								Yes						1
ADGRB3	Known interactor									Yes					1
ADIPOR1	Known interactor				Yes										1
ADRB2	Known interactor				Yes										1
ADRM1	Known interactor	Yes													1
AFDN	Known interactor					Yes									1
AFP	Known interactor												Yes		1
AHSA1	Known interactor								Yes						1
AIP	Known interactor				Yes										1
ALYREF	Known interactor				Yes										1
AMBRA1	Known interactor				Yes										1
AMH	Known interactor												Yes		1
AMOT	Known interactor	Yes													1
ANAPC10	Known interactor												Yes		1
ANAPC15	Known interactor								Yes						1
ANKRA2	Known interactor					Yes									1
ANKS1A	Known interactor												Yes		1
ANP32B	Known interactor											Yes			1
ANXA2	Known interactor		Yes												1
APBA3	Known interactor								Yes						1
APBB1	Known interactor												Yes		1
APC	Known interactor												Yes		1
APOA2	Known interactor			Yes											1
APPL2	Known interactor								Yes						1
ARHGAP32	Known interactor											Yes			1
ARHGEF1	Known interactor								Yes						1
ARHGEF12	Known interactor							Yes							1
ARID3B	Known interactor				Yes										1
ARL11	Known interactor												Yes		1
ARMCX3	Known interactor												Yes		1
ATAD2	Known interactor									Yes					1
ATP2B4	Known interactor				Yes										1
ATP5F1A	Known interactor		Yes												1
ATXN1	Known interactor	Yes													1
BAIAP2L1	Known interactor												Yes		1
BCCIP	Known interactor								Yes						1
BCL11B	Known interactor												Yes		1
BCL2	Known interactor								Yes						1
BCL9	Known interactor					Yes									1
BEX1	Known interactor									Yes					1
BEX2	Known interactor					Yes									1
BIRC2	Known interactor											Yes			1
BIRC6	Known interactor			Yes											1
BLK	Known interactor								Yes						1
BLM	Known interactor				Yes										1
BLNK	Known interactor												Yes		1
BLZF1	Known interactor									Yes					1
BMF	Known interactor											Yes			1
BOC	Known interactor			Yes											1
BRCA1	Known interactor							Yes							1
BRCA2	Known interactor				Yes										1
BRICD5	Known interactor											Yes			1
BTBD2	Known interactor											Yes			1
BTC	Known interactor												Yes		1
BTN2A2	Known interactor											Yes			1
BYSL	Known interactor											Yes			1
CABLES2	Known interactor								Yes						1
CACUL1	Known interactor	Yes													1
CALM2	Known interactor								Yes						1
CAPG	Known interactor				Yes										1
CASC3	Known interactor				Yes										1
CASP10	Known interactor		Yes												1
CASP2	Known interactor												Yes		1
CASP3	Known interactor											Yes			1
CASP9	Known interactor								Yes						1
CASZ1	Known interactor					Yes									1
CAV2	Known interactor			Yes											1
CAV3	Known interactor	Yes													1
CCDC136	Known interactor												Yes		1
CCDC88A	Known interactor			Yes											1
CCL28	Known interactor					Yes									1
CCNA1	Known interactor					Yes									1
CCNT1	Known interactor											Yes			1
CCR1	Known interactor												Yes		1
CCT6A	Known interactor				Yes										1
CCT8	Known interactor								Yes						1
CD40LG	Known interactor	Yes													1
CD53	Known interactor												Yes		1
CD59	Known interactor												Yes		1
CDC23	Known interactor	Yes													1
CDC25C	Known interactor				Yes										1
CDC37	Known interactor				Yes										1
CDC5L	Known interactor											Yes			1
CDC7	Known interactor				Yes										1
CDCA7L	Known interactor											Yes			1
CDH15	Known interactor											Yes			1
CDH24	Known interactor											Yes			1
CDK19	Known interactor	Yes													1
CDK9	Known interactor								Yes						1
CDX2	Known interactor								Yes						1
CEBPZ	Known interactor											Yes			1
CENPC	Known interactor			Yes											1
CENPX	Known interactor								Yes						1
CEP70	Known interactor			Yes											1
CHD8	Known interactor											Yes			1
CHEK1	Known interactor												Yes		1
CHUK	Known interactor				Yes										1
CIB1	Known interactor	Yes													1
CIC	Known interactor				Yes										1
CITED1	Known interactor			Yes											1
CLTCL1	Known interactor											Yes			1
CNKSR1	Known interactor												Yes		1
CNR1	Known interactor												Yes		1
COL9A3	Known interactor			Yes											1
COP1	Known interactor								Yes						1
COPS3	Known interactor				Yes										1
COPS4	Known interactor								Yes						1
COPS6	Known interactor				Yes										1
COPS8	Known interactor				Yes										1
COX5B	Known interactor			Yes											1
CRBN	Known interactor			Yes											1
CREG1	Known interactor												Yes		1
CRY2	Known interactor												Yes		1
CSK	Known interactor				Yes										1
CSRP1	Known interactor				Yes										1
CTDSP2	Known interactor				Yes										1
CTNND1	Known interactor			Yes											1
CTNND2	Known interactor								Yes						1
CUEDC2	Known interactor												Yes		1
CUL3	Known interactor									Yes					1
CUL4B	Known interactor											Yes			1
CXCL11	Known interactor												Yes		1
CYTH2	Known interactor												Yes		1
DAP3	Known interactor								Yes						1
DAPK3	Known interactor								Yes						1
DCAF1	Known interactor											Yes			1
DCAF11	Known interactor												Yes		1
DCAF13	Known interactor				Yes										1
DCAF6	Known interactor			Yes											1
DCTN2	Known interactor								Yes						1
DDX17	Known interactor				Yes										1
DDX47	Known interactor								Yes						1
DDX5	Known interactor											Yes			1
DEF6	Known interactor								Yes						1
DGKZ	Known interactor												Yes		1
DHCR24	Known interactor												Yes		1
DIRAS3	Known interactor					Yes									1
DISC1	Known interactor		Yes												1
DLEU1	Known interactor											Yes			1
DLG1	Known interactor												Yes		1
DLG5	Known interactor											Yes			1
DMRT3	Known interactor				Yes										1
DNAJA3	Known interactor								Yes						1
DNAJC4	Known interactor											Yes			1
DNMT1	Known interactor				Yes										1
DNMT3L	Known interactor				Yes										1
DNTTIP2	Known interactor											Yes			1
DOK4	Known interactor				Yes										1
DOK6	Known interactor					Yes									1
DPP3	Known interactor				Yes										1
DPP9	Known interactor				Yes										1
DUSP3	Known interactor											Yes			1
DVL3	Known interactor			Yes											1
EAF2	Known interactor							Yes							1
EFNB1	Known interactor					Yes									1
EGF	Known interactor	Yes													1
EIF4EBP2	Known interactor								Yes						1
EIF6	Known interactor								Yes						1
ELF3	Known interactor			Yes											1
ELOF1	Known interactor								Yes						1
ELP2	Known interactor								Yes						1
EMC6	Known interactor								Yes						1
EMD	Known interactor				Yes										1
ENKD1	Known interactor					Yes									1
ENO1	Known interactor				Yes										1
ENTPD3	Known interactor				Yes										1
EPHB6	Known interactor											Yes			1
ERBB3	Known interactor											Yes			1
ERCC2	Known interactor											Yes			1
ERCC3	Known interactor				Yes										1
EREG	Known interactor												Yes		1
ERG	Known interactor												Yes		1
ERH	Known interactor								Yes						1
ERICH5	Known interactor								Yes						1
ERLEC1	Known interactor								Yes						1
ESRRG	Known interactor	Yes													1
ETV7	Known interactor					Yes									1
EWSR1	Known interactor						Yes								1
EXOC1	Known interactor												Yes		1
EXOSC1	Known interactor												Yes		1
EXOSC4	Known interactor				Yes										1
EXOSC5	Known interactor				Yes										1
EXOSC7	Known interactor				Yes										1
EZR	Known interactor								Yes						1
FAM110A	Known interactor					Yes									1
FAM9B	Known interactor			Yes											1
FANCD2	Known interactor				Yes										1
FASLG	Known interactor												Yes		1
FASN	Known interactor											Yes			1
FBL	Known interactor								Yes						1
FBXL7	Known interactor												Yes		1
FBXO11	Known interactor											Yes			1
FBXO25	Known interactor			Yes											1
FGA	Known interactor			Yes											1
FGFR1	Known interactor	Yes													1
FGFR4	Known interactor			Yes											1
FHL2	Known interactor											Yes			1
FHL3	Known interactor							Yes							1
FKBP8	Known interactor												Yes		1
FLT1	Known interactor								Yes						1
FN1	Known interactor									Yes					1
FNTB	Known interactor				Yes										1
FOXA1	Known interactor			Yes											1
FOXG1	Known interactor								Yes						1
FOXM1	Known interactor				Yes										1
FOXO1	Known interactor											Yes			1
FOXO4	Known interactor	Yes													1
GAB1	Known interactor								Yes						1
GABARAPL2	Known interactor			Yes											1
GABRB1	Known interactor												Yes		1
GALNT2	Known interactor				Yes										1
GAPDH	Known interactor				Yes										1
GARS1	Known interactor		Yes												1
GDNF	Known interactor	Yes													1
GGA1	Known interactor								Yes						1
GGA3	Known interactor								Yes						1
GLCE	Known interactor	Yes													1
GLIS2	Known interactor					Yes									1
GLMN	Known interactor			Yes											1
GMNN	Known interactor	Yes													1
GNA11	Known interactor												Yes		1
GNB4	Known interactor												Yes		1
GNPDA1	Known interactor				Yes										1
GPR108	Known interactor								Yes						1
GPX2	Known interactor												Yes		1
GRB7	Known interactor											Yes			1
GRIN2D	Known interactor	Yes													1
GRIPAP1	Known interactor				Yes										1
GRK2	Known interactor								Yes						1
GRM1	Known interactor												Yes		1
GSK3A	Known interactor								Yes						1
GTF2H2	Known interactor								Yes						1
GTF3C5	Known interactor								Yes						1
H3-3A	Known interactor			Yes											1
H3-3B	Known interactor			Yes											1
H3C1	Known interactor			Yes											1
H3C15	Known interactor			Yes											1
H3C3	Known interactor			Yes											1
HCFC1	Known interactor				Yes										1
HDAC4	Known interactor											Yes			1
HDAC9	Known interactor					Yes									1
HDLBP	Known interactor				Yes										1
HECTD3	Known interactor				Yes										1
HECW1	Known interactor											Yes			1
HERC2	Known interactor			Yes											1
HEY1	Known interactor											Yes			1
HGF	Known interactor				Yes										1
HIPK1	Known interactor		Yes												1
HMGB1	Known interactor	Yes													1
HNRNPA3	Known interactor												Yes		1
HNRNPAB	Known interactor			Yes											1
HNRNPM	Known interactor				Yes										1
HOTAIR	Known interactor					Yes									1
HR	Known interactor								Yes						1
HSD17B10	Known interactor				Yes										1
HSF4	Known interactor					Yes									1
HSP90B1	Known interactor								Yes						1
HSPD1	Known interactor								Yes						1
IFI16	Known interactor			Yes											1
IGF2BP1	Known interactor												Yes		1
IL24	Known interactor												Yes		1
ILF3	Known interactor								Yes						1
ILKAP	Known interactor			Yes											1
IREB2	Known interactor				Yes										1
IRF3	Known interactor								Yes						1
IRS1	Known interactor					Yes									1
ISL1	Known interactor											Yes			1
ISOC2	Known interactor											Yes			1
ITGB3	Known interactor											Yes			1
ITGB3BP	Known interactor				Yes										1
ITIH1	Known interactor								Yes						1
ITIH5	Known interactor				Yes										1
ITK	Known interactor								Yes						1
ITSN1	Known interactor							Yes							1
JAKMIP1	Known interactor								Yes						1
KAT2A	Known interactor											Yes			1
KAT5	Known interactor								Yes						1
KBTBD4	Known interactor								Yes						1
KCNE3	Known interactor												Yes		1
KDELR2	Known interactor	Yes													1
KIF1A	Known interactor								Yes						1
KLC3	Known interactor												Yes		1
KLHL3	Known interactor											Yes			1
KMT2D	Known interactor												Yes		1
KRT15	Known interactor											Yes			1
KRT17	Known interactor												Yes		1
L3MBTL1	Known interactor					Yes									1
LARS1	Known interactor			Yes											1
LATS1	Known interactor											Yes			1
LDB3	Known interactor												Yes		1
LENG1	Known interactor												Yes		1
LENG8	Known interactor												Yes		1
LIN9	Known interactor												Yes		1
LTV1	Known interactor								Yes						1
LXN	Known interactor								Yes						1
LYPD3	Known interactor											Yes			1
MAF1	Known interactor								Yes						1
MAFB	Known interactor												Yes		1
MALL	Known interactor												Yes		1
MAP1B	Known interactor											Yes			1
MAP2K2	Known interactor				Yes										1
MAP3K7	Known interactor												Yes		1
MAPK8IP3	Known interactor												Yes		1
MAPKAPK5	Known interactor			Yes											1
MAST1	Known interactor	Yes													1
MAST3	Known interactor												Yes		1
MATR3	Known interactor												Yes		1
MBIP	Known interactor												Yes		1
MCM10	Known interactor				Yes										1
MDM4	Known interactor									Yes					1
MECP2	Known interactor											Yes			1
MED12	Known interactor							Yes							1
MED17	Known interactor											Yes			1
MED24	Known interactor				Yes										1
MED6	Known interactor			Yes											1
MEOX2	Known interactor	Yes													1
MIF	Known interactor								Yes						1
MLH1	Known interactor	Yes													1
MLH3	Known interactor												Yes		1
MNAT1	Known interactor												Yes		1
MNDA	Known interactor												Yes		1
MOB4	Known interactor								Yes						1
MORF4L1	Known interactor				Yes										1
MRPS18B	Known interactor								Yes						1
MTA1	Known interactor												Yes		1
[truncated: 1,114 more rows]

## Sheet: Supplementary Data File 5
Supplementary Data File 5. List of all the pathways significantly associated with the MPeM interactome
Reactome Pathway ID	Reactome Pathway	Enrichment ratio	FDR-corrected p-value	Number of genes in the MPeM interactome	Genes in the MPeM interactome
R-HSA-168256	Immune System	1.38472	0	578	BIRC5, CTNNB1, DDX3X, HRAS, IRS2, JAK1, JUN, KEAP1, MAPK8, MRE11, MTOR, MUC1, NF2, PIK3CA, PTEN, RICTOR, TP53, TRAF7, ABI2, ABL1, ACLY, ACTB, ACTG1, ADAR, AIP, AKT1, AKT2, ALDOA, ANAPC1, ANAPC10, ANAPC7, ANXA1, ANXA2, AP2B1, APP, ARIH2, ATF1, ATF2, ATG5, B4GALT1, BAIAP2, BATF, BCL2, BCL2L1, BCL6, BIRC2, BIRC3, BLK, BLMH, BLNK, BTBD6, BTK, BTN2A2, BTRC, C2, CAB39, CALM1, CALM2, CALM3, CALR, CAMK2A…
R-HSA-74160	Gene expression (Transcription)	1.72968	0	517	AR, ARID1A, ARID1B, BIRC5, BRIP1, CDK12, CDKN2A, CHEK2, CTNNB1, DAXX, EGFR, ESR1, JUN, KMT2A, MET, MRE11, MTOR, PBRM1, PRDM1, PTEN, RB1, RHEB, RICTOR, SMARCB1, STK11, SUZ12, TP53, TSC1, ABL1, ACTB, ACTL6A, AEBP2, AKT1, AKT2, ALYREF, APOE, ARID3A, ASH2L, ATAD2, ATF2, ATM, ATR, AURKA, AURKB, AXIN1, BANP, BARD1, BAX, BCL2L11, BCL6, BDNF, BDP1, BLK, BLM, BMI1, BNIP3L, BRCA1, BRF1, CALM1, CALM2, CALM3…
R-HSA-73857	RNA Polymerase II Transcription	1.77002	0	478	AR, ARID1A, ARID1B, BIRC5, BRIP1, CDK12, CDKN2A, CHEK2, CTNNB1, DAXX, EGFR, ESR1, JUN, KMT2A, MET, MRE11, MTOR, PBRM1, PRDM1, PTEN, RB1, RHEB, RICTOR, SMARCB1, STK11, SUZ12, TP53, TSC1, ABL1, ACTL6A, AKT1, AKT2, ALYREF, APOE, ARID3A, ASH2L, ATAD2, ATF2, ATM, ATR, AURKA, AURKB, AXIN1, BANP, BARD1, BAX, BCL2L11, BCL6, BDNF, BLK, BLM, BMI1, BNIP3L, BRCA1, CALM1, CALM2, CALM3, CAMK2A, CAMK2D, CAMK2G,…
R-HSA-212436	Generic Transcription Pathway	1.79255	0	438	AR, ARID1A, ARID1B, BIRC5, BRIP1, CDK12, CDKN2A, CHEK2, CTNNB1, DAXX, EGFR, ESR1, JUN, KMT2A, MET, MRE11, MTOR, PBRM1, PRDM1, PTEN, RB1, RHEB, RICTOR, SMARCB1, STK11, SUZ12, TP53, TSC1, ABL1, ACTL6A, AKT1, AKT2, APOE, ARID3A, ASH2L, ATAD2, ATF2, ATM, ATR, AURKA, AURKB, AXIN1, BANP, BARD1, BAX, BCL2L11, BCL6, BDNF, BLK, BLM, BMI1, BNIP3L, BRCA1, CALM1, CALM2, CALM3, CAMK2A, CAMK2D, CAMK2G, CARM1, …
R-HSA-1266738	Developmental Biology	1.60811	0	361	CTNNB1, EGFR, EPHB1, HRAS, IRS2, JUN, KDM6A, MAPK8, MET, NR2F2, PIK3CA, SUZ12, TRIO, ABL1, ABL2, ACTB, ACTG1, ACVR2A, ADIPOQ, AGAP2, AKAP5, AKT1, AKT2, ALCAM, ANGPTL4, ANK2, AP2B1, ARHGEF12, ARHGEF7, ASH2L, BOC, CAPN1, CARM1, CASC3, CCNC, CCND3, CDC42, CDH15, CDH2, CDK19, CDK4, CDK5, CDK5R1, CDK8, CDON, CEBPA, CEBPB, CEBPD, CFL1, CHD9, CLTA, CLTCL1, CNOT9, CNTN2, COL2A1, COL9A3, CREB1, CREBBP, CS…
R-HSA-1643685	Disease	1.80657	0	398	CTNNB1, EGFR, ESR1, FGF6, HRAS, IRS2, JUN, MET, MTOR, MUC1, PIK3CA, PTEN, RICTOR, ABCA1, ACTB, ACTG1, AKT1, AKT1S1, AKT2, ALDOB, AMER1, AP2B1, APBB1IP, APC, APP, ARAF, ARRB1, ARRB2, AVP, AXIN1, B4GALT1, BAD, BAG4, BCL2L11, BCR, BRAF, BRAP, BTC, BTK, BTRC, CALM1, CALM2, CALM3, CALR, CAPN1, CASP9, CBL, CBLL1, CCNC, CCNH, CCNT1, CCNT2, CCR5, CDC25A, CDC25B, CDC25C, CDC37, CDH1, CDK5, CDK5R1, CDK7, C…
R-HSA-1280215	Cytokine Signaling in Immune system	1.87058	0	269	BIRC5, IRS2, JAK1, JUN, MAPK8, MUC1, PIK3CA, TP53, ADAR, AIP, AKT1, ANXA1, ANXA2, APP, ATF1, ATF2, BATF, BCL2, BCL2L1, BCL6, BIRC2, BIRC3, BLNK, BTRC, CAMK2A, CAMK2D, CAMK2G, CASP1, CASP3, CBL, CCL5, CCND1, CCR1, CCR5, CD40LG, CD44, CDC42, CDKN1A, CEBPD, CFL1, CHUK, CREB1, CRK, CSF1R, CSF2RB, CSF3R, CUL1, CXCL1, DUSP3, DUSP4, DUSP7, EGR1, EIF2AK2, EIF4A3, EIF4E, ELK1, FASLG, FBXW11, FLNA, FN1, FO…
R-HSA-1640170	Cell Cycle	1.84353	0	247	BIRC5, BRIP1, CDKN2A, CHEK2, MRE11, RB1, TERT, TP53, ABL1, AKT1, AKT2, ANAPC1, ANAPC10, ANAPC15, ANAPC7, ATM, ATR, AURKA, AURKB, BARD1, BLM, BLZF1, BRCA1, BRCA2, BTRC, BUB1, BUB3, CABLES1, CCNA1, CCNA2, CCNB1, CCND1, CCND2, CCND3, CCNE1, CCNH, CDC14A, CDC20, CDC23, CDC25A, CDC25B, CDC25C, CDC27, CDC45, CDC6, CDC7, CDCA8, CDK1, CDK11B, CDK2, CDK4, CDK6, CDK7, CDKN1A, CDKN1C, CDKN2B, CDKN2C, CENPA,…
R-HSA-422475	Axon guidance	1.84944	0	213	EGFR, EPHB1, HRAS, IRS2, MAPK8, MET, PIK3CA, TRIO, ABL1, ABL2, ACTB, ACTG1, AGAP2, AKAP5, ALCAM, ANK2, AP2B1, ARHGEF12, ARHGEF7, CASC3, CDC42, CDK5, CDK5R1, CFL1, CLTA, CLTCL1, CNTN2, COL2A1, COL9A3, CREB1, CSNK2A1, CSNK2A2, CSNK2B, CUL2, CXCR4, DCC, DLG1, DNM2, DOK2, DOK4, DOK5, DOK6, EFNA1, EFNA5, EFNB1, EFNB2, EIF4A3, EPHA2, EPHA3, EPHB6, ERBB2, ETF1, EZR, FES, FGFR1, FRS2, FYN, GAB1, GDNF, GR…
R-HSA-69278	Cell Cycle, Mitotic	1.74053	0	195	BIRC5, CDKN2A, RB1, TP53, ABL1, AKT1, AKT2, ANAPC1, ANAPC10, ANAPC15, ANAPC7, AURKA, AURKB, BLZF1, BTRC, BUB1, BUB3, CABLES1, CCNA1, CCNA2, CCNB1, CCND1, CCND2, CCND3, CCNE1, CCNH, CDC14A, CDC20, CDC23, CDC25A, CDC25B, CDC25C, CDC27, CDC45, CDC6, CDC7, CDCA8, CDK1, CDK11B, CDK2, CDK4, CDK6, CDK7, CDKN1A, CDKN1C, CDKN2B, CDKN2C, CENPA, CENPC, CEP63, CEP70, CLIP1, CSNK1D, CSNK2A1, CSNK2A2, CSNK2B, …
R-HSA-8953897	Cellular responses to external stimuli	1.80716	0	190	AR, CDKN2A, JUN, MAPK8, MRE11, MTOR, RB1, RHEB, SUZ12, TP53, TSC1, AKT1S1, AMBRA1, ANAPC1, ANAPC10, ANAPC15, ANAPC7, ARNT, ASF1A, ATG5, ATM, ATR, BAG1, BAG3, BAG4, BAG5, BECN1, BMI1, CA9, CAMK2A, CAMK2D, CAMK2G, CAT, CBX4, CCAR2, CCNA1, CCNA2, CCNE1, CDC23, CDC27, CDK2, CDK4, CDK6, CDKN1A, CDKN2B, CDKN2C, CEBPB, CREBBP, CSRP1, CUL2, DCTN2, DNAJA1, DNAJA2, DNAJB1, DNAJB6, DNAJC7, DYNC1H1, DYNLL1, …
R-HSA-449147	Signaling by Interleukins	2.21607	0	214	BIRC5, IRS2, JAK1, JUN, MAPK8, MUC1, PIK3CA, TP53, AIP, AKT1, ANXA1, ANXA2, APP, ATF1, ATF2, BATF, BCL2, BCL2L1, BCL6, BLNK, BTRC, CASP1, CASP3, CBL, CCL5, CCND1, CCR1, CCR5, CDC42, CDKN1A, CEBPD, CFL1, CHUK, CREB1, CRK, CSF1R, CSF2RB, CSF3R, CUL1, CXCL1, DUSP3, DUSP4, DUSP7, ELK1, FASLG, FBXW11, FN1, FOS, FOXO1, FOXO3, FSCN1, FYN, GRB2, HCK, HGF, HIF1A, HMGB1, HNRNPA2B1, HSP90AA1, HSP90B1, HSPA8…
R-HSA-9006934	Signaling by Receptor Tyrosine Kinases	2.47097	0	235	CDH5, CTNNB1, EGFR, ESR1, FGF6, HRAS, IRS2, KDR, MET, MTOR, PIK3CA, RICTOR, VEGFB, ABI2, ACTB, ACTG1, AKT1, AKT2, AP2B1, ARHGEF7, ATF1, AXL, BAIAP2, BAX, BCAR1, BDNF, BRAF, BTC, CALM1, CALM2, CALM3, CAV1, CBL, CDC37, CDC42, CDK5, CDK5R1, CHEK1, CLTA, COL1A1, COL2A1, COL9A3, CREB1, CRK, CSK, CTNNA1, CTNND1, DNM2, DUSP3, DUSP4, DUSP7, EGF, ELK1, EPS15, ERBB2, ERBB3, ERBB4, ERBIN, EREG, FER, FES, FG…
R-HSA-2262752	Cellular responses to stress	1.9092	0	170	AR, CDKN2A, JUN, MAPK8, MRE11, MTOR, RB1, SUZ12, TP53, AKT1S1, ANAPC1, ANAPC10, ANAPC15, ANAPC7, ARNT, ASF1A, ATM, ATR, BAG1, BAG3, BAG4, BAG5, BMI1, CA9, CAMK2A, CAMK2D, CAMK2G, CAT, CBX4, CCAR2, CCNA1, CCNA2, CCNE1, CDC23, CDC27, CDK2, CDK4, CDK6, CDKN1A, CDKN2B, CDKN2C, CEBPB, CREBBP, CUL2, DCTN2, DNAJA1, DNAJA2, DNAJB1, DNAJB6, DNAJC7, DYNC1H1, DYNLL1, E2F1, E2F2, E2F3, EED, EGLN3, EHMT1, EHM…
R-HSA-5663205	Infectious disease	2.12911	0	170	CTNNB1, MET, AP2B1, BTRC, CALM1, CALM2, CALM3, CALR, CBL, CBLL1, CCNH, CCNT1, CCNT2, CCR5, CDH1, CDK7, CDK9, CLTA, CTNND1, CXCR4, EEF2, EIF2AK2, ELL, EPS15, ERCC2, ERCC3, FYN, GRB2, GTF2B, GTF2E2, GTF2F1, GTF2F2, GTF2H1, GTF2H2, GTF2H3, GTF2H4, HBEGF, HCK, HGS, HMGA1, HSP90AA1, HSP90AB1, HSPA1A, IPO5, KPNA2, KPNA4, KPNA5, KPNB1, LCK, LIG1, MAP2K1, MAP2K2, MAP2K3, MAP2K4, MAP2K6, MAP2K7, MNAT1, NC…
R-HSA-5663202	Diseases of signal transduction	2.49337	0	197	CTNNB1, EGFR, ESR1, FGF6, HRAS, IRS2, MET, MTOR, PIK3CA, PTEN, RICTOR, ACTB, ACTG1, AKT1, AKT1S1, AKT2, AMER1, APBB1IP, APC, ARAF, ARRB1, ARRB2, AXIN1, BAD, BAG4, BCL2L11, BCR, BRAF, BRAP, BTC, CASP9, CBL, CCNC, CDC37, CDK8, CDKN1A, CHUK, CNKSR1, CREB1, CREBBP, CSK, CSNK1A1, CTBP1, CTBP2, CUL1, CUX1, EGF, EP300, ERBB2, ERBB3, ERBB4, EREG, ERLEC1, ESR2, FBXW7, FGA, FGFR1, FGFR2, FGFR3, FGFR4, FKBP…
R-HSA-3700989	Transcriptional Regulation by TP53	2.55596	0	195	BIRC5, BRIP1, CDK12, CDKN2A, CHEK2, DAXX, JUN, MRE11, MTOR, PRDM1, PTEN, RHEB, RICTOR, STK11, TP53, TSC1, AKT1, AKT2, ARID3A, ATF2, ATM, ATR, AURKA, AURKB, BANP, BARD1, BAX, BCL6, BLM, BNIP3L, BRCA1, CARM1, CASP1, CASP10, CASP2, CASP6, CCNA1, CCNA2, CCNB1, CCNE1, CCNG1, CCNH, CCNT1, CCNT2, CDC25C, CDK1, CDK2, CDK5, CDK5R1, CDK7, CDK9, CDKN1A, CHD3, CHD4, CHEK1, CNOT9, COX5B, CREBBP, CSNK2A1, CSNK…
R-HSA-73894	DNA Repair	2.01361	0	133	BAP1, BRIP1, CHEK2, MAPK8, MRE11, TP53, ABL1, ACTB, ACTL6A, APBB1, APEX1, ASCC3, ATM, ATR, BARD1, BLM, BRCA1, BRCA2, CCNA1, CCNA2, CCNH, CDK2, CDK7, CENPX, CHEK1, COPS2, COPS3, COPS4, COPS5, COPS6, COPS7A, COPS8, CUL4B, DCLRE1C, DDB1, DDB2, DTL, ELL, EP300, ERCC2, ERCC3, ERCC6, FAAP24, FANCA, FANCC, FANCD2, GPS1, GTF2H1, GTF2H2, GTF2H3, GTF2H4, HERC2, HMGN1, KAT5, KDM4A, KPNA2, LIG1, MCRS1, MDC1,…
R-HSA-5688426	Deubiquitination	2.01356	0	125	AR, ASXL1, BAP1, ESR1, KEAP1, PTEN, TP53, ACTB, ACTL6A, ADRB2, ADRM1, APC, ARRB1, ARRB2, ATXN3, AXIN1, AXIN2, BARD1, BECN1, BIRC2, BIRC3, BRCA1, CCNA1, CCNA2, CDC20, CDC25A, CDK1, CYLD, DDB2, EP300, FKBP8, FOXK1, FOXK2, FOXO4, HCFC1, HGS, HIF1A, IDE, IFIH1, IKBKG, KAT2A, KAT2B, MAP3K7, MAVS, MCRS1, MDM2, MDM4, MUL1, MYC, NEDD8, NFKBIA, OGT, OTUB1, OTUD3, OTUD5, PRKN, PSMA7, PSMB1, PSMB3, PSMC3, P…
R-HSA-9006925	Intracellular signaling by second messengers	2.5309	0	155	EGFR, ESR1, FGF6, IRS2, JUN, MET, MTOR, PIK3CA, PTEN, RHEB, RICTOR, SUZ12, TP53, AKT1, AKT1S1, AKT2, ATF2, BAD, BMI1, BTC, CALM1, CALM2, CALM3, CASP9, CBX4, CDKN1A, CHD3, CHD4, CHUK, CREB1, CSNK2A1, CSNK2A2, CSNK2B, EED, EGF, EGR1, ERBB2, ERBB3, ERBB4, EREG, ESR2, EZH2, FGFR1, FGFR2, FGFR3, FGFR4, FOXO1, FOXO3, FOXO4, FRK, FRS2, FYN, GAB1, GRB2, GRK2, GSK3A, GSK3B, HBEGF, HDAC1, HDAC2, HDAC3, HDA…
R-HSA-5683057	MAPK family signaling cascades	2.49825	0	153	EGFR, FGF6, HRAS, IRS2, JAK1, JUN, MET, ACTB, ACTG1, APBB1IP, ARAF, ARRB1, ARRB2, BRAF, BRAP, BTC, CALM1, CALM2, CALM3, CAMK2A, CAMK2D, CAMK2G, CCND3, CDC14A, CDC14B, CDC42, CDK1, CNKSR1, CSF2RB, CSK, CUL3, DLG1, DNAJB1, DUSP1, DUSP10, DUSP16, DUSP4, DUSP7, EGF, ERBB2, ERBB3, ERBB4, EREG, ETV4, FGA, FGFR1, FGFR2, FGFR3, FGFR4, FN1, FOXO1, FOXO3, FRS2, FRS3, FYN, GDNF, GRB2, GRIN1, GRIN2B, GRIN2D,…
R-HSA-1257604	PIP3 activates AKT signaling	2.61292	0	142	EGFR, ESR1, FGF6, IRS2, JUN, MET, MTOR, PIK3CA, PTEN, RHEB, RICTOR, SUZ12, TP53, AKT1, AKT1S1, AKT2, ATF2, BAD, BMI1, BTC, CASP9, CBX4, CDKN1A, CHD3, CHD4, CHUK, CREB1, CSNK2A1, CSNK2A2, CSNK2B, EED, EGF, EGR1, ERBB2, ERBB3, ERBB4, EREG, ESR2, EZH2, FGFR1, FGFR2, FGFR3, FGFR4, FOXO1, FOXO3, FOXO4, FRK, FRS2, FYN, GAB1, GRB2, GSK3A, GSK3B, HBEGF, HDAC1, HDAC2, HDAC3, HDAC5, HDAC7, HGF, IL1RL1, INS…
R-HSA-5684996	MAPK1/MAPK3 signaling	2.52396	0	134	EGFR, FGF6, HRAS, IRS2, JAK1, MET, ACTB, ACTG1, APBB1IP, ARAF, ARRB1, ARRB2, BRAF, BRAP, BTC, CALM1, CALM2, CALM3, CAMK2A, CAMK2D, CAMK2G, CDK1, CNKSR1, CSF2RB, CSK, CUL3, DLG1, DUSP1, DUSP10, DUSP16, DUSP4, DUSP7, EGF, ERBB2, ERBB3, ERBB4, EREG, FGA, FGFR1, FGFR2, FGFR3, FGFR4, FN1, FRS2, FRS3, FYN, GDNF, GRB2, GRIN1, GRIN2B, GRIN2D, HBEGF, HGF, IL2RB, IL2RG, IL3, IL3RA, IL5RA, IL6ST, IQGAP1, IR…
R-HSA-5673001	RAF/MAP kinase cascade	2.50786	0	130	EGFR, FGF6, HRAS, IRS2, JAK1, MET, ACTB, ACTG1, APBB1IP, ARAF, ARRB1, ARRB2, BRAF, BRAP, BTC, CALM1, CALM2, CALM3, CAMK2A, CAMK2D, CAMK2G, CNKSR1, CSF2RB, CSK, CUL3, DLG1, DUSP1, DUSP10, DUSP16, DUSP4, DUSP7, EGF, ERBB2, ERBB3, ERBB4, EREG, FGA, FGFR1, FGFR2, FGFR3, FGFR4, FN1, FRS2, FRS3, FYN, GDNF, GRB2, GRIN1, GRIN2B, GRIN2D, HBEGF, HGF, IL2RB, IL2RG, IL3, IL3RA, IL5RA, IQGAP1, IRS1, ITGB3, JA…
R-HSA-2990846	SUMOylation	2.66075	0	104	AR, BIRC5, CDKN2A, DAXX, ESR1, SUZ12, TP53, AURKA, AURKB, BLM, BMI1, BRCA1, CBX4, CBX5, CDCA8, CHD3, CREBBP, CTBP1, DDX17, DDX5, DNMT1, EP300, HDAC1, HDAC2, HDAC4, HDAC7, HERC2, HIC1, HIPK2, HNRNPC, IKBKE, IKBKG, INCENP, MDC1, MDM2, MITF, MTA1, NCOA1, NCOA2, NCOR2, NFKB2, NFKBIA, NOP58, NPM1, NR1H4, NR2C1, NR3C1, NR3C2, NR5A1, NR5A2, NRIP1, NUP50, NUP62, PARK7, PARP1, PCNA, PGR, PIAS1, PIAS2, PIA…
R-HSA-3108232	SUMO E3 ligases SUMOylate target proteins	2.69608	0	102	AR, BIRC5, CDKN2A, DAXX, ESR1, SUZ12, TP53, AURKA, AURKB, BLM, BMI1, BRCA1, CBX4, CBX5, CDCA8, CHD3, CREBBP, CTBP1, DDX17, DDX5, DNMT1, EP300, HDAC1, HDAC2, HDAC4, HDAC7, HERC2, HIC1, HIPK2, HNRNPC, IKBKE, IKBKG, INCENP, MDC1, MDM2, MITF, MTA1, NCOA1, NCOA2, NCOR2, NFKB2, NFKBIA, NOP58, NPM1, NR1H4, NR2C1, NR3C1, NR3C2, NR5A1, NR5A2, NRIP1, NUP50, NUP62, PARK7, PARP1, PCNA, PGR, PIAS1, PIAS2, PIA…
R-HSA-5357801	Programmed Cell Death	2.39211	0	86	CTNNB1, MAPK8, TP53, AKT1, AKT2, APC, APPL1, ARHGAP10, BAD, BAK1, BAX, BCL2, BCL2L1, BCL2L11, BIRC2, BIRC3, BMF, BMX, CASP3, CASP6, CASP7, CASP8, CASP9, CDH1, CFLAR, DAPK3, DCC, DIABLO, DSP, DYNLL1, E2F1, FAS, FASLG, FNTA, GSN, HMGB1, HMGB2, KPNB1, LMNA, LMNB1, LY96, MAPT, NMT1, PLEC, PRKCD, PSMA7, PSMB1, PSMB3, PSMC3, PSMC5, PSMD1, PSMD10, PSMD11, PSMD3, PSMD4, PSMD7, PSME3, PTK2, RIPK1, RIPK3, …
R-HSA-109581	Apoptosis	2.37796	0	84	CTNNB1, MAPK8, TP53, AKT1, AKT2, APC, APPL1, ARHGAP10, BAD, BAK1, BAX, BCL2, BCL2L1, BCL2L11, BIRC2, BMF, BMX, CASP3, CASP6, CASP7, CASP8, CASP9, CDH1, CFLAR, DAPK3, DCC, DIABLO, DSP, DYNLL1, E2F1, FAS, FASLG, FNTA, GSN, HMGB1, HMGB2, KPNB1, LMNA, LMNB1, LY96, MAPT, NMT1, PLEC, PRKCD, PSMA7, PSMB1, PSMB3, PSMC3, PSMC5, PSMD1, PSMD10, PSMD11, PSMD3, PSMD4, PSMD7, PSME3, PTK2, RIPK1, RPS27A, SFN, S…
R-HSA-5633007	Regulation of TP53 Activity	3.19945	0	107	BRIP1, CDKN2A, CHEK2, DAXX, MRE11, MTOR, PRDM1, RICTOR, STK11, TP53, AKT1, AKT2, ATM, ATR, AURKA, AURKB, BANP, BARD1, BLM, BRCA1, CCNA1, CCNA2, CCNG1, CDK1, CDK2, CDK5, CDK5R1, CHD3, CHD4, CHEK1, CSNK2A1, CSNK2A2, CSNK2B, DYRK2, EHMT1, EHMT2, EP300, HDAC1, HDAC2, HIPK1, HIPK2, ING5, KAT5, KAT6A, KMT5A, L3MBTL1, MAP2K6, MAPK11, MAPK14, MAPKAP1, MAPKAPK5, MBD3, MDM2, MDM4, MLST8, MTA2, NBN, PDPK1, …
R-HSA-168898	Toll-like Receptor Cascades	2.71621	0	88	JUN, MAPK8, APP, ATF1, ATF2, BIRC2, BIRC3, BTK, BTRC, CASP8, CHUK, CREB1, CTSB, CTSV, CUL1, DNM2, DUSP3, DUSP4, DUSP7, ECSIT, ELK1, FBXW11, FGA, FOS, HMGB1, HSP90B1, IKBKB, IKBKE, IKBKG, IRAK1, IRAK2, IRF3, IRF7, ITGAM, ITGB2, LY96, MAP2K1, MAP2K3, MAP2K4, MAP2K6, MAP2K7, MAP3K1, MAP3K7, MAPK1, MAPK10, MAPK11, MAPK14, MAPK3, MAPK9, NFKB1, NFKB2, NFKBIA, PELI1, PELI2, PLCG2, PPP2CA, PPP2CB, PPP2R1…
R-HSA-453279	Mitotic G1-G1/S phases	2.72926	0	85	CDKN2A, RB1, ABL1, AKT1, AKT2, CABLES1, CCNA1, CCNA2, CCNB1, CCND1, CCND2, CCND3, CCNE1, CCNH, CDC25A, CDC45, CDC6, CDC7, CDK1, CDK2, CDK4, CDK6, CDK7, CDKN1A, CDKN1C, CDKN2B, CDKN2C, CUL1, DBF4, DHFR, DYRK1A, E2F1, E2F2, E2F3, E2F4, GMNN, HDAC1, JAK2, LIN54, LIN9, LYN, MCM10, MCM2, MCM3, MCM5, MCM6, MCM7, MNAT1, MYC, ORC1, ORC4, PCNA, POLA1, PPP2CA, PPP2CB, PPP2R1A, PPP2R2A, PRIM1, PSMA7, PSMB1,…
R-HSA-2454202	Fc epsilon receptor (FCERI) signaling	2.74914	0	77	HRAS, JUN, MAPK8, PIK3CA, BTK, BTRC, CALM1, CALM2, CALM3, CDC34, CHUK, CUL1, FBXW11, FOS, FYN, GRAP2, GRB2, IKBKB, IKBKG, ITK, ITPR3, KRAS, LAT, LCP2, LYN, MAP2K4, MAP2K7, MAP3K1, MAP3K7, MAPK1, MAPK10, MAPK3, MAPK9, NFATC3, NFKB1, NFKBIA, NRAS, PAK1, PDPK1, PIK3R1, PIK3R2, PLCG1, PLCG2, PPP3CB, PSMA7, PSMB1, PSMB3, PSMC3, PSMC5, PSMD1, PSMD10, PSMD11, PSMD3, PSMD4, PSMD7, PSME3, RAC1, RASGRP1, R…
R-HSA-166016	Toll Like Receptor 4 (TLR4) Cascade	2.98094	0	81	JUN, MAPK8, APP, ATF1, ATF2, BIRC2, BIRC3, BTK, BTRC, CASP8, CHUK, CREB1, CUL1, DNM2, DUSP3, DUSP4, DUSP7, ECSIT, ELK1, FBXW11, FOS, HMGB1, IKBKB, IKBKE, IKBKG, IRAK1, IRAK2, IRF3, IRF7, ITGAM, ITGB2, LY96, MAP2K1, MAP2K3, MAP2K4, MAP2K6, MAP2K7, MAP3K1, MAP3K7, MAPK1, MAPK10, MAPK11, MAPK14, MAPK3, MAPK9, NFKB1, NFKB2, NFKBIA, PELI1, PELI2, PLCG2, PPP2CA, PPP2CB, PPP2R1A, PPP2R5D, PTPN11, RELA, …
R-HSA-194138	Signaling by VEGF	3.17458	0	71	CDH5, CTNNB1, HRAS, KDR, MTOR, PIK3CA, RICTOR, VEGFB, ABI2, ACTB, ACTG1, AKT1, AKT2, AXL, BAIAP2, BCAR1, CALM1, CALM2, CALM3, CAV1, CDC42, CRK, CTNNA1, CTNND1, FLT1, FLT4, FYN, HSP90AA1, HSPB1, ITGB3, ITPR3, JUP, KRAS, MAPK11, MAPK14, MAPKAP1, MLST8, NCF1, NCK1, NCK2, NRAS, NRP1, PAK1, PDPK1, PIK3R1, PIK3R2, PLCG1, PRKACA, PRKCA, PRKCB, PRKCD, PRKCZ, PTK2, PTK2B, PXN, RAC1, RASA1, RHOA, SH2D2A, S…
R-HSA-9006936	Signaling by TGF-beta family members	2.95496	0	63	ACVR2A, AMH, ARHGEF18, BMPR1A, BMPR2, CBL, CCNC, CCNT1, CCNT2, CDK8, CDK9, CDKN2B, E2F4, FKBP1A, FOXH1, HDAC1, JUNB, MEN1, MYC, NCOR1, NCOR2, NEDD4L, NEDD8, PARD3, PARD6A, PARP1, PPM1A, PPP1CA, PPP1CB, PPP1CC, PPP1R15A, PRKCZ, RHOA, RPS27A, SKI, SKIL, SMAD1, SMAD2, SMAD3, SMAD4, SMAD7, SMAD9, SMURF1, SMURF2, SNW1, SP1, STRAP, STUB1, TFDP1, TGFB1, TGFBR1, TGFBR2, TGIF1, TRIM33, UBB, UBC, UBE2D1, U…
R-HSA-166166	MyD88-independent TLR4 cascade	3.30112	0	69	JUN, MAPK8, APP, ATF1, ATF2, BIRC2, BIRC3, BTRC, CASP8, CHUK, CREB1, CUL1, DUSP3, DUSP4, DUSP7, ELK1, FBXW11, FOS, HMGB1, IKBKB, IKBKE, IKBKG, IRAK1, IRAK2, IRF3, IRF7, LY96, MAP2K1, MAP2K3, MAP2K4, MAP2K6, MAP2K7, MAP3K7, MAPK1, MAPK10, MAPK11, MAPK14, MAPK3, MAPK9, NFKB1, NFKB2, NFKBIA, PPP2CA, PPP2CB, PPP2R1A, PPP2R5D, PTPN11, RELA, RIPK1, RIPK3, RPS27A, RPS6KA1, RPS6KA2, RPS6KA3, RPS6KA5, S10…
R-HSA-937061	TRIF(TICAM1)-mediated TLR4 signaling	3.30112	0	69	JUN, MAPK8, APP, ATF1, ATF2, BIRC2, BIRC3, BTRC, CASP8, CHUK, CREB1, CUL1, DUSP3, DUSP4, DUSP7, ELK1, FBXW11, FOS, HMGB1, IKBKB, IKBKE, IKBKG, IRAK1, IRAK2, IRF3, IRF7, LY96, MAP2K1, MAP2K3, MAP2K4, MAP2K6, MAP2K7, MAP3K7, MAPK1, MAPK10, MAPK11, MAPK14, MAPK3, MAPK9, NFKB1, NFKB2, NFKBIA, PPP2CA, PPP2CB, PPP2R1A, PPP2R5D, PTPN11, RELA, RIPK1, RIPK3, RPS27A, RPS6KA1, RPS6KA2, RPS6KA3, RPS6KA5, S10…
R-HSA-4420097	VEGFA-VEGFR2 Pathway	3.14116	0	65	CDH5, CTNNB1, HRAS, KDR, MTOR, PIK3CA, RICTOR, ABI2, ACTB, ACTG1, AKT1, AKT2, AXL, BAIAP2, BCAR1, CALM1, CALM2, CALM3, CAV1, CDC42, CRK, CTNNA1, CTNND1, FYN, HSP90AA1, HSPB1, ITGB3, ITPR3, JUP, KRAS, MAPK11, MAPK14, MAPKAP1, MLST8, NCF1, NCK1, NCK2, NRAS, PAK1, PDPK1, PIK3R1, PIK3R2, PLCG1, PRKACA, PRKCA, PRKCB, PRKCD, PRKCZ, PTK2, PTK2B, PXN, RAC1, RASA1, RHOA, SH2D2A, SHB, SHC2, SRC, VAV1, VAV2…
R-HSA-168164	Toll Like Receptor 3 (TLR3) Cascade	3.28613	0	68	JUN, MAPK8, APP, ATF1, ATF2, BIRC2, BIRC3, BTRC, CASP8, CHUK, CREB1, CUL1, DUSP3, DUSP4, DUSP7, ELK1, FBXW11, FOS, HMGB1, IKBKB, IKBKE, IKBKG, IRAK1, IRAK2, IRF3, IRF7, LY96, MAP2K1, MAP2K3, MAP2K4, MAP2K6, MAP2K7, MAP3K7, MAPK1, MAPK10, MAPK11, MAPK14, MAPK3, MAPK9, NFKB1, NFKB2, NFKBIA, PPP2CA, PPP2CB, PPP2R1A, PPP2R5D, RELA, RIPK1, RIPK3, RPS27A, RPS6KA1, RPS6KA2, RPS6KA3, RPS6KA5, S100B, SKP1…
R-HSA-166520	Signaling by NTRKs	3.04451	0	63	HRAS, IRS2, PIK3CA, AP2B1, ATF1, BAX, BDNF, BRAF, CDK5, CDK5R1, CLTA, CREB1, CRK, DNM2, DUSP3, DUSP4, DUSP7, ELK1, FRS2, FRS3, FYN, GAB1, GRB2, GRIN2B, IRS1, KRAS, MAP2K5, MAPK1, MAPK11, MAPK14, MAPK3, NELFB, NRAS, NTRK1, NTRK2, NTRK3, PIK3R1, PIK3R2, PLCG1, PPP2CA, PPP2CB, PPP2R1A, PPP2R5D, PTPN11, PTPRS, RAC1, RALGDS, RAPGEF1, RHOA, RIT2, RPS6KA1, RPS6KA2, RPS6KA3, RPS6KA5, SHC1, SHC2, SHC3, SO…
R-HSA-168138	Toll Like Receptor 9 (TLR9) Cascade	3.02675	0	62	JUN, MAPK8, APP, ATF1, ATF2, BTRC, CHUK, CREB1, CUL1, DUSP3, DUSP4, DUSP7, ECSIT, ELK1, FBXW11, FOS, HMGB1, IKBKB, IKBKG, IRAK1, IRAK2, IRF7, LY96, MAP2K1, MAP2K3, MAP2K4, MAP2K6, MAP2K7, MAP3K1, MAP3K7, MAPK1, MAPK10, MAPK11, MAPK14, MAPK3, MAPK9, NFKB1, NFKB2, NFKBIA, PELI1, PELI2, PPP2CA, PPP2CB, PPP2R1A, PPP2R5D, RELA, RPS27A, RPS6KA1, RPS6KA2, RPS6KA3, RPS6KA5, S100B, SKP1, TAB1, TICAM1, TLR…
R-HSA-168179	Toll Like Receptor TLR1:TLR2 Cascade	3.02675	0	62	JUN, MAPK8, APP, ATF1, ATF2, BTK, BTRC, CHUK, CREB1, CUL1, DUSP3, DUSP4, DUSP7, ECSIT, ELK1, FBXW11, FOS, HMGB1, IKBKB, IKBKG, IRAK1, IRAK2, LY96, MAP2K1, MAP2K3, MAP2K4, MAP2K6, MAP2K7, MAP3K1, MAP3K7, MAPK1, MAPK10, MAPK11, MAPK14, MAPK3, MAPK9, NFKB1, NFKB2, NFKBIA, PELI1, PELI2, PPP2CA, PPP2CB, PPP2R1A, PPP2R5D, RELA, RPS27A, RPS6KA1, RPS6KA2, RPS6KA3, RPS6KA5, S100B, SKP1, SOCS1, TAB1, TLR2,…
R-HSA-181438	Toll Like Receptor 2 (TLR2) Cascade	3.02675	0	62	JUN, MAPK8, APP, ATF1, ATF2, BTK, BTRC, CHUK, CREB1, CUL1, DUSP3, DUSP4, DUSP7, ECSIT, ELK1, FBXW11, FOS, HMGB1, IKBKB, IKBKG, IRAK1, IRAK2, LY96, MAP2K1, MAP2K3, MAP2K4, MAP2K6, MAP2K7, MAP3K1, MAP3K7, MAPK1, MAPK10, MAPK11, MAPK14, MAPK3, MAPK9, NFKB1, NFKB2, NFKBIA, PELI1, PELI2, PPP2CA, PPP2CB, PPP2R1A, PPP2R5D, RELA, RPS27A, RPS6KA1, RPS6KA2, RPS6KA3, RPS6KA5, S100B, SKP1, SOCS1, TAB1, TLR2,…
R-HSA-2219528	PI3K/AKT Signaling in Cancer	3.1566	0	64	EGFR, ESR1, FGF6, IRS2, MET, MTOR, PIK3CA, PTEN, RICTOR, AKT1, AKT1S1, AKT2, BAD, BTC, CASP9, CDKN1A, CHUK, CREB1, EGF, ERBB2, ERBB3, ERBB4, EREG, ESR2, FGFR1, FGFR2, FGFR3, FGFR4, FOXO1, FOXO3, FOXO4, FRS2, FYN, GAB1, GRB2, GSK3A, GSK3B, HBEGF, HGF, IRS1, LCK, MAPKAP1, MDM2, MLST8, NR4A1, NRG1, PDGFB, PDGFRA, PDGFRB, PDPK1, PIK3CD, PIK3R1, PIK3R2, PIK3R3, PTPN11, RAC1, RPS6KB2, SRC, TSC2, VAV1, …
R-HSA-166058	MyD88:MAL(TIRAP) cascade initiated on plasma membrane	3.12234	0	62	JUN, MAPK8, APP, ATF1, ATF2, BTK, BTRC, CHUK, CREB1, CUL1, DUSP3, DUSP4, DUSP7, ECSIT, ELK1, FBXW11, FOS, HMGB1, IKBKB, IKBKG, IRAK1, IRAK2, LY96, MAP2K1, MAP2K3, MAP2K4, MAP2K6, MAP2K7, MAP3K1, MAP3K7, MAPK1, MAPK10, MAPK11, MAPK14, MAPK3, MAPK9, NFKB1, NFKB2, NFKBIA, PELI1, PELI2, PPP2CA, PPP2CB, PPP2R1A, PPP2R5D, RELA, RPS27A, RPS6KA1, RPS6KA2, RPS6KA3, RPS6KA5, S100B, SKP1, SOCS1, TAB1, TLR2,…
R-HSA-168188	Toll Like Receptor TLR6:TLR2 Cascade	3.12234	0	62	JUN, MAPK8, APP, ATF1, ATF2, BTK, BTRC, CHUK, CREB1, CUL1, DUSP3, DUSP4, DUSP7, ECSIT, ELK1, FBXW11, FOS, HMGB1, IKBKB, IKBKG, IRAK1, IRAK2, LY96, MAP2K1, MAP2K3, MAP2K4, MAP2K6, MAP2K7, MAP3K1, MAP3K7, MAPK1, MAPK10, MAPK11, MAPK14, MAPK3, MAPK9, NFKB1, NFKB2, NFKBIA, PELI1, PELI2, PPP2CA, PPP2CB, PPP2R1A, PPP2R5D, RELA, RPS27A, RPS6KA1, RPS6KA2, RPS6KA3, RPS6KA5, S100B, SKP1, SOCS1, TAB1, TLR2,…
R-HSA-168181	Toll Like Receptor 7/8 (TLR7/8) Cascade	3.15555	0	62	JUN, MAPK8, APP, ATF1, ATF2, BTRC, CHUK, CREB1, CUL1, DUSP3, DUSP4, DUSP7, ECSIT, ELK1, FBXW11, FOS, HMGB1, IKBKB, IKBKG, IRAK1, IRAK2, IRF7, LY96, MAP2K1, MAP2K3, MAP2K4, MAP2K6, MAP2K7, MAP3K1, MAP3K7, MAPK1, MAPK10, MAPK11, MAPK14, MAPK3, MAPK9, NFKB1, NFKB2, NFKBIA, PELI1, PELI2, PPP2CA, PPP2CB, PPP2R1A, PPP2R5D, RELA, RPS27A, RPS6KA1, RPS6KA2, RPS6KA3, RPS6KA5, S100B, SKP1, TAB1, TICAM1, TLR…
R-HSA-975155	MyD88 dependent cascade initiated on endosome	3.15555	0	62	JUN, MAPK8, APP, ATF1, ATF2, BTRC, CHUK, CREB1, CUL1, DUSP3, DUSP4, DUSP7, ECSIT, ELK1, FBXW11, FOS, HMGB1, IKBKB, IKBKG, IRAK1, IRAK2, IRF7, LY96, MAP2K1, MAP2K3, MAP2K4, MAP2K6, MAP2K7, MAP3K1, MAP3K7, MAPK1, MAPK10, MAPK11, MAPK14, MAPK3, MAPK9, NFKB1, NFKB2, NFKBIA, PELI1, PELI2, PPP2CA, PPP2CB, PPP2R1A, PPP2R5D, RELA, RPS27A, RPS6KA1, RPS6KA2, RPS6KA3, RPS6KA5, S100B, SKP1, TAB1, TICAM1, TLR…
R-HSA-975138	TRAF6 mediated induction of NFkB and MAP kinases upon TLR7/8 or 9 activation	3.13804	0	61	JUN, MAPK8, APP, ATF1, ATF2, BTRC, CHUK, CREB1, CUL1, DUSP3, DUSP4, DUSP7, ECSIT, ELK1, FBXW11, FOS, HMGB1, IKBKB, IKBKG, IRAK1, IRAK2, LY96, MAP2K1, MAP2K3, MAP2K4, MAP2K6, MAP2K7, MAP3K1, MAP3K7, MAPK1, MAPK10, MAPK11, MAPK14, MAPK3, MAPK9, NFKB1, NFKB2, NFKBIA, PELI1, PELI2, PPP2CA, PPP2CB, PPP2R1A, PPP2R5D, RELA, RPS27A, RPS6KA1, RPS6KA2, RPS6KA3, RPS6KA5, S100B, SKP1, TAB1, TICAM1, TLR3, TLR…
R-HSA-6804756	Regulation of TP53 Activity through Phosphorylation	3.17215	0	61	BRIP1, CHEK2, MRE11, STK11, TP53, ATM, ATR, AURKA, AURKB, BARD1, BLM, BRCA1, CCNA1, CCNA2, CDK2, CDK5, CDK5R1, CHEK1, CSNK2A1, CSNK2A2, CSNK2B, DYRK2, HIPK1, HIPK2, KAT5, MAPK11, MAPK14, MAPKAPK5, MDM2, MDM4, NBN, PIN1, PLK3, PRKAA1, PRKAA2, PRKAB2, PRKAG1, RAD50, RAD9A, RBBP8, RFC3, RFC4, RFC5, RPA1, RPS27A, SSRP1, TAF1, TAF10, TAF15, TAF2, TAF4, TAF9, TAF9B, TBP, TOPBP1, TP53INP1, TP53RK, UBB, …
R-HSA-168142	Toll Like Receptor 10 (TLR10) Cascade	3.20824	0	57	JUN, MAPK8, APP, ATF1, ATF2, BTRC, CHUK, CREB1, CUL1, DUSP3, DUSP4, DUSP7, ECSIT, ELK1, FBXW11, FOS, HMGB1, IKBKB, IKBKG, IRAK1, IRAK2, MAP2K1, MAP2K3, MAP2K4, MAP2K6, MAP2K7, MAP3K1, MAP3K7, MAPK1, MAPK10, MAPK11, MAPK14, MAPK3, MAPK9, NFKB1, NFKB2, NFKBIA, PELI1, PELI2, PPP2CA, PPP2CB, PPP2R1A, PPP2R5D, RELA, RPS27A, RPS6KA1, RPS6KA2, RPS6KA3, RPS6KA5, S100B, SKP1, TAB1, TNIP2, TRAF6, UBB, UBC,…
R-HSA-168176	Toll Like Receptor 5 (TLR5) Cascade	3.20824	0	57	JUN, MAPK8, APP, ATF1, ATF2, BTRC, CHUK, CREB1, CUL1, DUSP3, DUSP4, DUSP7, ECSIT, ELK1, FBXW11, FOS, HMGB1, IKBKB, IKBKG, IRAK1, IRAK2, MAP2K1, MAP2K3, MAP2K4, MAP2K6, MAP2K7, MAP3K1, MAP3K7, MAPK1, MAPK10, MAPK11, MAPK14, MAPK3, MAPK9, NFKB1, NFKB2, NFKBIA, PELI1, PELI2, PPP2CA, PPP2CB, PPP2R1A, PPP2R5D, RELA, RPS27A, RPS6KA1, RPS6KA2, RPS6KA3, RPS6KA5, S100B, SKP1, TAB1, TNIP2, TRAF6, UBB, UBC,…
R-HSA-975871	MyD88 cascade initiated on plasma membrane	3.20824	0	57	JUN, MAPK8, APP, ATF1, ATF2, BTRC, CHUK, CREB1, CUL1, DUSP3, DUSP4, DUSP7, ECSIT, ELK1, FBXW11, FOS, HMGB1, IKBKB, IKBKG, IRAK1, IRAK2, MAP2K1, MAP2K3, MAP2K4, MAP2K6, MAP2K7, MAP3K1, MAP3K7, MAPK1, MAPK10, MAPK11, MAPK14, MAPK3, MAPK9, NFKB1, NFKB2, NFKBIA, PELI1, PELI2, PPP2CA, PPP2CB, PPP2R1A, PPP2R5D, RELA, RPS27A, RPS6KA1, RPS6KA2, RPS6KA3, RPS6KA5, S100B, SKP1, TAB1, TNIP2, TRAF6, UBB, UBC,…
R-HSA-170834	Signaling by TGF-beta Receptor Complex	3.67009	0	56	ARHGEF18, CBL, CCNC, CCNT1, CCNT2, CDK8, CDK9, CDKN2B, E2F4, FKBP1A, HDAC1, JUNB, MEN1, MYC, NCOR1, NCOR2, NEDD4L, NEDD8, PARD3, PARD6A, PARP1, PPM1A, PPP1CA, PPP1CB, PPP1CC, PPP1R15A, PRKCZ, RHOA, RPS27A, SKI, SKIL, SMAD2, SMAD3, SMAD4, SMAD7, SMURF1, SMURF2, SNW1, SP1, STRAP, STUB1, TFDP1, TGFB1, TGFBR1, TGFBR2, TGIF1, TRIM33, UBB, UBC, UBE2D1, UBE2D3, UBE2M, USP15, USP9X, XPO1, ZFYVE9
R-HSA-450294	MAP kinase activation	3.51342	0	47	JUN, MAPK8, ATF1, ATF2, BTRC, CHUK, CREB1, CUL1, DUSP3, DUSP4, DUSP7, ELK1, FBXW11, FOS, IKBKB, IKBKG, IRAK1, IRAK2, MAP2K1, MAP2K3, MAP2K4, MAP2K6, MAP2K7, MAP3K7, MAPK1, MAPK10, MAPK11, MAPK14, MAPK3, MAPK9, NFKB1, PPP2CA, PPP2CB, PPP2R1A, PPP2R5D, RPS27A, RPS6KA1, RPS6KA2, RPS6KA3, RPS6KA5, SKP1, TAB1, TNIP2, TRAF6, UBB, UBC, UBE2N
R-HSA-1227986	Signaling by ERBB2	4.01875	0	42	EGFR, HRAS, PIK3CA, AKT1, AKT2, BTC, CDC37, EGF, ERBB2, ERBB3, ERBB4, ERBIN, EREG, FYN, GAB1, GRB2, GRB7, HBEGF, HSP90AA1, KRAS, MATK, NRAS, NRG1, PIK3R1, PLCG1, PRKCA, PRKCD, PRKCE, PTK6, PTPN12, PTPN18, RHOA, RPS27A, SHC1, SOS1, SRC, STUB1, UBB, UBC, YES1, AKT3, NRG2
R-HSA-512988	Interleukin-3, Interleukin-5 and GM-CSF signaling	3.88718	0	39	JAK1, PIK3CA, BLNK, CBL, CRK, CSF2RB, FYN, GRB2, HCK, IL2RB, IL2RG, IL3, IL3RA, IL5RA, INPP5D, INPPL1, JAK2, JAK3, LYN, PIK3CD, PIK3R1, PIK3R2, PIK3R3, PRKACA, PTPN11, PTPN6, RAPGEF1, RPS27A, SHC1, SOS1, STAT5A, STAT5B, SYK, UBB, UBC, VAV1, YES1, YWHAZ, CRKL
R-HSA-1433557	Signaling by SCF-KIT	4.11666	0	37	HRAS, PIK3CA, CBL, CHEK1, FER, FES, FYN, GRAP2, GRB10, GRB2, GRB7, JAK2, KRAS, LCK, LYN, NRAS, PIK3R1, PIK3R2, PIK3R3, PRKCA, PTPN11, PTPN6, PTPRU, RAC1, SH2B2, SH2B3, SOCS1, SOCS6, SOS1, SRC, STAT1, STAT3, STAT5A, STAT5B, VAV1, YES1, KIT
R-HSA-69620	Cell Cycle Checkpoints	2.00839	3.14503e-15	123	BIRC5, BRIP1, CDKN2A, CHEK2, MRE11, TP53, ANAPC1, ANAPC10, ANAPC15, ANAPC7, ATM, ATR, AURKB, BARD1, BLM, BRCA1, BUB1, BUB3, CCNA1, CCNA2, CCNB1, CCNE1, CDC20, CDC23, CDC25A, CDC25C, CDC27, CDC45, CDC6, CDC7, CDCA8, CDK1, CDK2, CDKN1A, CENPA, CENPC, CHEK1, CLIP1, COP1, DBF4, DYNC1H1, DYNLL1, HERC2, INCENP, ITGB3BP, KAT5, MAD2L1, MAPRE1, MCM10, MCM2, MCM3, MCM5, MCM6, MCM7, MDC1, MDM2, MDM4, NBN, N…
R-HSA-3769402	Deactivation of the beta-catenin transactivating complex	3.87294	3.14503e-15	34	CTNNB1, AKT1, AKT2, APC, ASH2L, BCL9, BCL9L, BTRC, CBY1, CHD8, CTBP1, CTNNBIP1, HDAC1, KMT2D, LEF1, MEN1, PYGO1, PYGO2, RBBP5, RPS27A, SOX17, SOX3, SOX4, SRY, TCF7L1, TCF7L2, TLE1, TLE2, UBB, UBC, XIAP, XPO1, YWHAZ, TLE3
R-HSA-186763	Downstream signal transduction	4.45428	3.14503e-15	27	HRAS, PIK3CA, BCAR1, CRK, GRB2, GRB7, KRAS, NCK1, NCK2, NRAS, PDGFB, PDGFRA, PDGFRB, PIK3R1, PIK3R2, PLCG1, PTPN11, RAPGEF1, RASA1, SOS1, SRC, STAT1, STAT3, STAT5A, STAT5B, STAT6, CRKL
R-HSA-73887	Death Receptor Signalling	2.47694	1.19904e-14	73	MAPK8, TRIO, AATF, ABR, AKAP13, ARHGEF1, ARHGEF12, ARHGEF15, ARHGEF18, ARHGEF7, BAD, BAG4, BCL2L11, BIRC2, BIRC3, CASP10, CASP2, CASP3, CASP8, CFLAR, CHUK, CYLD, FAS, FASLG, GNA13, HDAC1, HDAC2, HDAC3, IKBKB, IKBKG, IRAK1, ITGB3BP, ITSN1, MAP3K7, NFKB1, NFKBIA, NGFR, PREX1, PRKCI, PSEN1, PSEN2, RAC1, RACK1, RBCK1, RELA, RHOA, RIPK1, RPS27A, SOS1, SOS2, SQSTM1, TAB1, TAX1BP1, TIAM1, TNFRSF10A, TNF…
R-HSA-448424	Interleukin-17 signaling	3.12304	1.19904e-14	47	JUN, MAPK8, ATF1, ATF2, BTRC, CHUK, CREB1, CUL1, DUSP3, DUSP4, DUSP7, ELK1, FBXW11, FOS, IKBKB, IKBKG, IRAK1, IRAK2, MAP2K1, MAP2K3, MAP2K4, MAP2K6, MAP2K7, MAP3K7, MAPK1, MAPK10, MAPK11, MAPK14, MAPK3, MAPK9, NFKB1, PPP2CA, PPP2CB, PPP2R1A, PPP2R5D, RPS27A, RPS6KA1, RPS6KA2, RPS6KA3, RPS6KA5, SKP1, TAB1, TNIP2, TRAF6, UBB, UBC, UBE2N
R-HSA-6806003	Regulation of TP53 Expression and Degradation	4.0084	1.19904e-14	31	CDKN2A, CHEK2, DAXX, MTOR, PRDM1, RICTOR, TP53, AKT1, AKT2, ATM, CCNA1, CCNA2, CCNG1, CDK1, CDK2, MAPKAP1, MDM2, MDM4, MLST8, PDPK1, PPP2CA, PPP2CB, PPP2R1A, PPP2R5C, RPS27A, SGK1, UBB, UBC, USP2, USP7, AKT3
R-HSA-69206	G1/S Transition	2.51994	1.71803e-14	69	RB1, AKT1, AKT2, CABLES1, CCNA1, CCNA2, CCNB1, CCND1, CCNE1, CCNH, CDC25A, CDC45, CDC6, CDC7, CDK1, CDK2, CDK4, CDK7, CDKN1A, CUL1, DBF4, DHFR, E2F1, E2F4, GMNN, HDAC1, LIN54, LIN9, MCM10, MCM2, MCM3, MCM5, MCM6, MCM7, MNAT1, MYC, ORC1, ORC4, PCNA, POLA1, PPP2CA, PPP2CB, PPP2R1A, PRIM1, PSMA7, PSMB1, PSMB3, PSMC3, PSMC5, PSMD1, PSMD10, PSMD11, PSMD3, PSMD4, PSMD7, PSME3, PTK6, RBBP4, RPA1, RPS27A…
R-HSA-8848021	Signaling by PTK6	3.45527	1.71803e-14	39	EGFR, HRAS, AKT1, BCAR1, BTC, CBL, CCND1, CCNE1, CDK2, CDK4, CRK, EGF, EPAS1, ERBB2, ERBB3, ERBB4, EREG, GPNMB, HBEGF, HIF1A, KRAS, NR3C1, NRAS, NRG1, PELP1, PTK6, PTPN1, PXN, RAC1, RASA1, RHOA, RPS27A, SFPQ, SOCS3, STAP2, STAT3, UBB, UBC, NRG2
R-HSA-9006927	Signaling by Non-Receptor Tyrosine Kinases	3.45527	1.71803e-14	39	EGFR, HRAS, AKT1, BCAR1, BTC, CBL, CCND1, CCNE1, CDK2, CDK4, CRK, EGF, EPAS1, ERBB2, ERBB3, ERBB4, EREG, GPNMB, HBEGF, HIF1A, KRAS, NR3C1, NRAS, NRG1, PELP1, PTK6, PTPN1, PXN, RAC1, RASA1, RHOA, RPS27A, SFPQ, SOCS3, STAP2, STAT3, UBB, UBC, NRG2
R-HSA-187037	Signaling by NTRK1 (TRKA)	3.00547	2.53915e-14	49	HRAS, IRS2, PIK3CA, AP2B1, ATF1, BRAF, CLTA, CREB1, CRK, DNM2, DUSP3, DUSP4, DUSP7, ELK1, FRS2, GRB2, IRS1, KRAS, MAP2K5, MAPK1, MAPK11, MAPK14, MAPK3, NRAS, NTRK1, NTRK2, PIK3R1, PIK3R2, PLCG1, PPP2CA, PPP2CB, PPP2R1A, PPP2R5D, RALGDS, RAPGEF1, RHOA, RIT2, RPS6KA1, RPS6KA2, RPS6KA3, RPS6KA5, SHC1, SHC2, SHC3, SOS1, SRC, STAT3, YWHAB, CRKL
R-HSA-2871796	FCERI mediated MAPK activation	4.1862	2.78038e-14	28	HRAS, JUN, MAPK8, FOS, GRAP2, GRB2, KRAS, LAT, LCP2, LYN, MAP2K4, MAP2K7, MAP3K1, MAPK1, MAPK10, MAPK3, MAPK9, NRAS, PAK1, PLCG1, PLCG2, RAC1, SHC1, SOS1, SYK, VAV1, VAV2, VAV3
R-HSA-69231	Cyclin D associated events in G1	3.6969	3.9968e-14	34	CDKN2A, RB1, ABL1, CCND1, CCND2, CCND3, CCNH, CDK4, CDK6, CDK7, CDKN1A, CDKN1C, CDKN2B, CDKN2C, CUL1, E2F1, E2F2, E2F3, E2F4, JAK2, LYN, MNAT1, PPP2CA, PPP2CB, PPP2R1A, PPP2R2A, PTK6, RPS27A, SKP1, SKP2, SRC, TFDP1, UBB, UBC
R-HSA-69236	G1 Phase	3.6969	3.9968e-14	34	CDKN2A, RB1, ABL1, CCND1, CCND2, CCND3, CCNH, CDK4, CDK6, CDK7, CDKN1A, CDKN1C, CDKN2B, CDKN2C, CUL1, E2F1, E2F2, E2F3, E2F4, JAK2, LYN, MNAT1, PPP2CA, PPP2CB, PPP2R1A, PPP2R2A, PTK6, RPS27A, SKP1, SKP2, SRC, TFDP1, UBB, UBC
R-HSA-2173793	Transcriptional activity of SMAD2/SMAD3:SMAD4 heterotrimer	3.6969	3.9968e-14	34	CCNC, CCNT1, CCNT2, CDK8, CDK9, CDKN2B, E2F4, HDAC1, JUNB, MEN1, MYC, NCOR1, NCOR2, NEDD4L, PARP1, PPM1A, RPS27A, SKI, SKIL, SMAD2, SMAD3, SMAD4, SMAD7, SMURF2, SNW1, SP1, TFDP1, TGIF1, TRIM33, UBB, UBC, UBE2D1, UBE2D3, USP9X
R-HSA-6804757	Regulation of TP53 Degradation	3.98685	4.20486e-14	30	CDKN2A, CHEK2, DAXX, MTOR, RICTOR, TP53, AKT1, AKT2, ATM, CCNA1, CCNA2, CCNG1, CDK1, CDK2, MAPKAP1, MDM2, MDM4, MLST8, PDPK1, PPP2CA, PPP2CB, PPP2R1A, PPP2R5C, RPS27A, SGK1, UBB, UBC, USP2, USP7, AKT3
R-HSA-6806834	Signaling by MET	2.96743	4.92579e-14	49	HRAS, MET, PIK3CA, CBL, COL1A1, COL2A1, CRK, EPS15, FN1, GAB1, GGA3, GRB2, HGF, HGS, HPN, ITGB1, KRAS, LAMA4, MUC20, NRAS, PIK3R1, PTK2, PTPN1, PTPN11, PTPN2, PTPRJ, RAB4A, RAC1, RANBP10, RANBP9, RAP1B, RAPGEF1, RPS27A, SH3GL3, SH3KBP1, SHC1, SOS1, SRC, STAM, STAM2, STAT3, TNS3, TNS4, UBB, UBC, COL11A2, CRKL, LAMB2, SH3GL1
R-HSA-199418	Negative regulation of the PI3K/AKT network	2.66292	8.18545e-14	59	EGFR, ESR1, FGF6, IRS2, MET, PIK3CA, PTEN, AKT1, AKT2, BTC, EGF, ERBB2, ERBB3, ERBB4, EREG, ESR2, FGFR1, FGFR2, FGFR3, FGFR4, FRS2, FYN, GAB1, GRB2, HBEGF, HGF, IL1RL1, INS, INSR, IRAK1, IRS1, LCK, MAPK1, MAPK3, NRG1, PDGFB, PDGFRA, PDGFRB, PIK3CD, PIK3R1, PIK3R2, PIK3R3, PPP2CA, PPP2CB, PPP2R1A, PPP2R5A, PPP2R5B, PPP2R5C, PPP2R5D, PPP2R5E, PTPN11, RAC1, SRC, TRAF6, VAV1, AKT3, FGF7, KIT, NRG2
R-HSA-6807070	PTEN Regulation	2.42629	8.58261e-14	71	JUN, MTOR, PTEN, RHEB, SUZ12, TP53, AKT1, AKT2, ATF2, BMI1, CBX4, CHD3, CHD4, CSNK2A1, CSNK2A2, CSNK2B, EED, EGR1, EZH2, FRK, HDAC1, HDAC2, HDAC3, HDAC5, HDAC7, KDM1A, LAMTOR5, MAF1, MAPK1, MAPK3, MBD3, MKRN1, MLST8, MTA1, MTA2, NEDD4, NR2E1, OTUD3, PML, PPARG, PSMA7, PSMB1, PSMB3, PSMC3, PSMC5, PSMD1, PSMD10, PSMD11, PSMD3, PSMD4, PSMD7, PSME3, RBBP4, RBBP7, RING1, RNF2, RPS27A, RPTOR, RRAGB, SN…
R-HSA-1236394	Signaling by ERBB4	3.61475	1.22084e-13	34	EGFR, ESR1, HRAS, PIK3CA, BTC, EGF, ERBB3, ERBB4, EREG, GFAP, GRB2, HBEGF, ITCH, KRAS, NCOR1, NEDD4, NRAS, NRG1, PGR, PIK3R1, PSEN1, PSEN2, RPS27A, S100B, SHC1, SOS1, SRC, STAT5A, UBB, UBC, WWOX, YAP1, NCSTN, NRG2
R-HSA-6811558	PI5P, PP2A and IER3 Regulate PI3K/AKT Signaling	2.70623	1.50034e-13	56	EGFR, ESR1, FGF6, IRS2, MET, PIK3CA, AKT1, BTC, EGF, ERBB2, ERBB3, ERBB4, EREG, ESR2, FGFR1, FGFR2, FGFR3, FGFR4, FRS2, FYN, GAB1, GRB2, HBEGF, HGF, IL1RL1, INS, INSR, IRAK1, IRS1, LCK, MAPK1, MAPK3, NRG1, PDGFB, PDGFRA, PDGFRB, PIK3CD, PIK3R1, PIK3R2, PIK3R3, PPP2CA, PPP2CB, PPP2R1A, PPP2R5A, PPP2R5B, PPP2R5C, PPP2R5D, PPP2R5E, PTPN11, RAC1, SRC, TRAF6, VAV1, FGF7, KIT, NRG2
R-HSA-109606	Intrinsic Pathway for Apoptosis	3.58817	4.37119e-13	33	MAPK8, TP53, AKT1, AKT2, BAD, BAK1, BAX, BCL2, BCL2L1, BCL2L11, BMF, CASP3, CASP7, CASP8, CASP9, DIABLO, DYNLL1, E2F1, NMT1, SFN, STAT3, TFDP1, TP53BP2, TP63, TP73, XIAP, YWHAB, YWHAE, YWHAG, YWHAH, YWHAQ, YWHAZ, AKT3
R-HSA-927802	Nonsense-Mediated Decay (NMD)	2.53772	5.02117e-13	61	CASC3, EIF4A3, ETF1, GSPT1, NCBP1, PABPC1, PNRC2, PPP2CA, PPP2R1A, PPP2R2A, RPL10, RPL10A, RPL11, RPL12, RPL13, RPL13A, RPL14, RPL17, RPL18A, RPL21, RPL22, RPL22L1, RPL23, RPL23A, RPL27, RPL27A, RPL28, RPL30, RPL31, RPL32, RPL34, RPL36, RPL38, RPL7, RPL9, RPLP0, RPLP2, RPS11, RPS13, RPS15, RPS15A, RPS17, RPS2, RPS20, RPS23, RPS25, RPS26, RPS27, RPS27A, RPS3, RPS4X, RPS5, RPS6, RPS7, RPS9, SMG1, S…
R-HSA-975957	Nonsense Mediated Decay (NMD) enhanced by the Exon Junction Complex (EJC)	2.53772	5.02117e-13	61	CASC3, EIF4A3, ETF1, GSPT1, NCBP1, PABPC1, PNRC2, PPP2CA, PPP2R1A, PPP2R2A, RPL10, RPL10A, RPL11, RPL12, RPL13, RPL13A, RPL14, RPL17, RPL18A, RPL21, RPL22, RPL22L1, RPL23, RPL23A, RPL27, RPL27A, RPL28, RPL30, RPL31, RPL32, RPL34, RPL36, RPL38, RPL7, RPL9, RPLP0, RPLP2, RPS11, RPS13, RPS15, RPS15A, RPS17, RPS2, RPS20, RPS23, RPS25, RPS26, RPS27, RPS27A, RPS3, RPS4X, RPS5, RPS6, RPS7, RPS9, SMG1, S…
R-HSA-5674400	Constitutive Signaling by AKT1 E17K in Cancer	4.40149	8.56291e-13	23	MTOR, RICTOR, AKT1, AKT1S1, AKT2, BAD, CASP9, CDKN1A, CHUK, CREB1, FOXO1, FOXO3, FOXO4, GSK3A, GSK3B, MAPKAP1, MDM2, MLST8, NR4A1, PDPK1, RPS6KB2, TSC2, AKT3
R-HSA-5696398	Nucleotide Excision Repair	2.54297	1.15801e-12	59	ACTB, ACTL6A, CCNH, CDK7, COPS2, COPS3, COPS4, COPS5, COPS6, COPS7A, COPS8, CUL4B, DDB1, DDB2, ELL, EP300, ERCC2, ERCC3, ERCC6, GPS1, GTF2H1, GTF2H2, GTF2H3, GTF2H4, HMGN1, LIG1, MCRS1, MNAT1, PARP1, PCNA, PIAS1, PIAS3, POLR2A, POLR2B, POLR2D, POLR2H, POLR2L, PPIE, PRPF19, RFC3, RFC4, RFC5, RPA1, RPS27A, RUVBL1, SUMO1, SUMO2, SUMO3, UBB, UBC, UBE2I, UBE2N, UBE2V2, USP7, XPA, YY1, CETN2, CUL4A, PO…
R-HSA-381340	Transcriptional regulation of white adipocyte differentiation	2.7908	1.33607e-12	49	NR2F2, ADIPOQ, ANGPTL4, CARM1, CCNC, CCND3, CDK19, CDK4, CDK8, CEBPA, CEBPB, CEBPD, CHD9, CREBBP, EP300, HDAC3, KLF4, KLF5, MED1, MED10, MED12, MED13, MED14, MED16, MED17, MED20, MED21, MED23, MED24, MED27, MED28, MED6, MED7, NCOA1, NCOA2, NCOA3, NCOA6, NCOR1, NCOR2, NFKB1, PPARG, PPARGC1A, RELA, RXRA, SLC2A4, SMARCD3, SREBF1, TBL1X, TGFB1
R-HSA-177929	Signaling by EGFR	3.56035	1.47609e-12	32	EGFR, HRAS, PIK3CA, ARHGEF7, CBL, CDC42, CSK, EGF, EPS15, GAB1, GRB2, HGS, KRAS, NRAS, PIK3R1, PLCG1, PTPN11, PTPN12, PTPRK, PXN, RPS27A, SH3GL3, SH3KBP1, SHC1, SOS1, SPRY2, SRC, STAM, STAM2, UBB, UBC, SH3GL1
R-HSA-9006335	Signaling by Erythropoietin	4.38554	3.6317e-12	22	HRAS, IRS2, PIK3CA, GAB1, GRB2, JAK2, KRAS, LYN, NRAS, PIK3CD, PIK3CG, PIK3R1, PIK3R5, PLCG1, PLCG2, RAPGEF1, SHC1, SOS1, STAT5A, STAT5B, VAV1, CRKL
R-HSA-69242	S Phase	2.22868	3.91852e-12	75	RB1, AKT1, AKT2, ANAPC1, ANAPC10, ANAPC15, ANAPC7, CABLES1, CCNA1, CCNA2, CCND1, CCNE1, CCNH, CDC23, CDC25A, CDC25B, CDC27, CDC45, CDC6, CDK2, CDK4, CDK7, CDKN1A, CUL1, E2F1, E2F4, FZR1, GSK3B, LIG1, LIN54, LIN9, MCM2, MCM3, MCM5, MCM6, MCM7, MNAT1, MYC, ORC1, ORC4, PCNA, POLA1, PRIM1, PSMA7, PSMB1, PSMB3, PSMC3, PSMC5, PSMD1, PSMD10, PSMD11, PSMD3, PSMD4, PSMD7, PSME3, PTK6, RAD21, RBBP4, RFC3, …
R-HSA-4090294	SUMOylation of intracellular receptors	3.98685	8.36931e-12	25	AR, ESR1, HDAC4, NR1H4, NR2C1, NR3C1, NR3C2, NR5A1, NR5A2, PGR, PIAS1, PIAS2, PIAS3, PIAS4, PPARG, RARA, RORA, RXRA, SUMO1, SUMO2, SUMO3, THRA, THRB, UBE2I, VDR
R-HSA-2173789	TGF-beta receptor signaling activates SMADs	3.88718	8.71716e-12	26	CBL, FKBP1A, NEDD4L, NEDD8, PPP1CA, PPP1CB, PPP1CC, PPP1R15A, RPS27A, SMAD2, SMAD3, SMAD4, SMAD7, SMURF1, SMURF2, STRAP, STUB1, TGFB1, TGFBR1, TGFBR2, UBB, UBC, UBE2M, USP15, XPO1, ZFYVE9
R-HSA-2122947	NOTCH1 Intracellular Domain Regulates Transcription	3.35914	8.73968e-12	33	CCNC, CDK8, CREBBP, CUL1, EP300, FBXW7, HDAC1, HDAC2, HDAC3, HDAC4, HDAC5, HDAC6, HDAC7, HDAC9, HEY1, HIF1A, KAT2A, KAT2B, MAML1, MYC, NCOR1, NCOR2, NOTCH1, RBPJ, RPS27A, SKP1, SNW1, TBL1X, TLE1, TLE2, UBB, UBC, TLE3
R-HSA-6785807	Interleukin-4 and Interleukin-13 signaling	2.48071	1.80547e-11	56	BIRC5, JAK1, MUC1, TP53, AKT1, ANXA1, BATF, BCL2, BCL2L1, BCL6, CCND1, CDKN1A, CEBPD, FASLG, FN1, FOS, FOXO1, FOXO3, FSCN1, HGF, HIF1A, HSP90AA1, HSP90B1, HSPA8, ICAM1, IL13RA2, IL2RG, IL4R, IRF4, ITGAM, ITGB1, ITGB2, JAK2, JAK3, JUNB, MYC, NDN, PIK3R1, PIM1, POU2F1, PTGS2, RHOU, RORA, SOCS1, SOCS3, SOCS5, STAT1, STAT3, STAT6, TGFB1, TWIST1, TYK2, VEGFA, VIM, LIF, OSM
R-HSA-9006115	Signaling by NTRK2 (TRKB)	4.21012	2.26775e-11	22	HRAS, PIK3CA, BDNF, CDK5, CDK5R1, FRS2, FRS3, FYN, GAB1, GRB2, GRIN2B, KRAS, NRAS, NTRK2, PIK3R1, PLCG1, PTPN11, RAC1, SHC1, SOS1, SRC, TIAM1
R-HSA-983705	Signaling by the B Cell Receptor (BCR)	2.43483	3.06315e-11	57	HRAS, BLK, BLNK, BTK, BTRC, CALM1, CALM2, CALM3, CHUK, CUL1, FBXW11, FKBP1A, FYN, GRB2, IKBKB, IKBKG, ITPR3, KRAS, LYN, MAP3K7, NCK1, NFATC3, NFKB1, NFKBIA, NRAS, PIK3CD, PIK3R1, PLCG2, PPIA, PPP3CB, PRKCB, PSMA7, PSMB1, PSMB3, PSMC3, PSMC5, PSMD1, PSMD10, PSMD11, PSMD3, PSMD4, PSMD7, PSME3, PTPN6, RASGRP1, RASGRP3, REL, RELA, RPS27A, SH3KBP1, SKP1, SOS1, SYK, UBB, UBC, VAV1, PSMB4
R-HSA-5218920	VEGFR2 mediated vascular permeability	3.95936	3.13189e-11	24	CDH5, CTNNB1, MTOR, RICTOR, AKT1, AKT2, CALM1, CALM2, CALM3, CAV1, CTNNA1, CTNND1, HSP90AA1, JUP, MAPKAP1, MLST8, PAK1, PDPK1, RAC1, VAV1, VAV2, VAV3, AKT3, NOS3
R-HSA-975956	Nonsense Mediated Decay (NMD) independent of the Exon Junction Complex (EJC)	2.56837	3.13189e-11	51	ETF1, GSPT1, NCBP1, PABPC1, RPL10, RPL10A, RPL11, RPL12, RPL13, RPL13A, RPL14, RPL17, RPL18A, RPL21, RPL22, RPL22L1, RPL23, RPL23A, RPL27, RPL27A, RPL28, RPL30, RPL31, RPL32, RPL34, RPL36, RPL38, RPL7, RPL9, RPLP0, RPLP2, RPS11, RPS13, RPS15, RPS15A, RPS17, RPS2, RPS20, RPS23, RPS25, RPS26, RPS27, RPS27A, RPS3, RPS4X, RPS5, RPS6, RPS7, RPS9, UPF1, RPS24
R-HSA-5696399	Global Genome Nucleotide Excision Repair (GG-NER)	2.67689	3.13189e-11	47	ACTB, ACTL6A, CCNH, CDK7, COPS2, COPS3, COPS4, COPS5, COPS6, COPS7A, COPS8, CUL4B, DDB1, DDB2, ERCC2, ERCC3, GPS1, GTF2H1, GTF2H2, GTF2H3, GTF2H4, LIG1, MCRS1, MNAT1, PARP1, PCNA, PIAS1, PIAS3, RFC3, RFC4, RFC5, RPA1, RPS27A, RUVBL1, SUMO1, SUMO2, SUMO3, UBB, UBC, UBE2I, UBE2N, UBE2V2, XPA, YY1, CETN2, CUL4A, POLD1
R-HSA-8878166	Transcriptional regulation by RUNX2	2.37234	3.26554e-11	60	AR, ESR1, RB1, ABL1, AKT1, AKT2, BAX, CCNB1, CCND1, CDK1, CDK4, CDKN1A, COL1A1, CUL1, ESRRA, FBXW7, GLI2, GSK3B, HDAC3, HDAC4, HDAC6, HEY1, ITGA5, MAF, MAPK1, MAPK3, NR3C1, PPARGC1A, PPARGC1B, PPM1D, PSMA7, PSMB1, PSMB3, PSMC3, PSMC5, PSMD1, PSMD10, PSMD11, PSMD3, PSMD4, PSMD7, PSME3, RPS27A, RUNX1, RUNX2, SKP1, SKP2, SMAD1, SMAD4, SMURF1, SRC, STAT1, STUB1, TWIST1, UBB, UBC, YAP1, YES1, AKT3, PS…
R-HSA-451927	Interleukin-2 family signaling	3.3707	3.58596e-11	31	JAK1, PIK3CA, CSF2RB, GRB2, IL21R, IL2RB, IL2RG, IL3, IL3RA, IL5RA, IL9R, INPP5D, INPPL1, JAK2, JAK3, LCK, PIK3CD, PIK3R1, PIK3R2, PIK3R3, PTK2B, PTPN6, SHC1, SOS1, SOS2, STAT1, STAT3, STAT4, STAT5A, STAT5B, SYK
R-HSA-8953854	Metabolism of RNA	1.52613	5.51627e-11	215	ADAR, AKT1, ALYREF, BCAS2, BYSL, CASC3, CCNH, CDC5L, CDK7, CNOT9, CSNK1D, CSTF2, DCAF13, DCP2, DDX1, DDX20, DDX21, DDX47, DDX5, DHX15, DHX9, DKC1, EIF4A3, EIF4E, ELAVL1, ERCC2, ERCC3, ETF1, EXOSC1, EXOSC2, EXOSC4, EXOSC5, EXOSC7, EXOSC8, FBL, FUS, GEMIN4, GEMIN5, GNL3, GSPT1, GTF2F1, GTF2F2, GTF2H1, GTF2H2, GTF2H3, GTF2H4, HNRNPA1, HNRNPA2B1, HNRNPA3, HNRNPC, HNRNPD, HNRNPM, HNRNPU, HNRNPUL1, HSD…
R-HSA-5675221	Negative regulation of MAPK pathway	3.46856	5.74005e-11	29	HRAS, ARAF, BRAF, BRAP, DUSP1, DUSP10, DUSP16, DUSP4, DUSP7, KRAS, MAP2K1, MAP2K2, MAPK1, MAPK3, NRAS, PPP2CA, PPP2CB, PPP2R1A, PPP2R5A, PPP2R5B, PPP2R5C, PPP2R5D, PPP2R5E, PPP5C, RAF1, RPS27A, UBB, UBC, YWHAB
R-HSA-6781823	Formation of TC-NER Pre-Incision Complex	3.10089	5.81713e-11	35	CCNH, CDK7, COPS2, COPS3, COPS4, COPS5, COPS6, COPS7A, COPS8, CUL4B, DDB1, EP300, ERCC2, ERCC3, ERCC6, GPS1, GTF2H1, GTF2H2, GTF2H3, GTF2H4, HMGN1, MNAT1, POLR2A, POLR2B, POLR2D, POLR2H, POLR2L, PPIE, PRPF19, RPS27A, UBB, UBC, USP7, XPA, CUL4A
R-HSA-1250196	SHC1 events in ERBB2 signaling	4.3493	5.90459e-11	20	EGFR, HRAS, BTC, EGF, ERBB2, ERBB3, ERBB4, EREG, GRB2, HBEGF, KRAS, NRAS, NRG1, PRKCA, PRKCD, PRKCE, PTPN12, SHC1, SOS1, NRG2
R-HSA-912631	Regulation of signaling by CBL	4.3493	5.90459e-11	20	PIK3CA, BLNK, CBL, CRK, FYN, GRB2, HCK, LYN, PIK3CD, PIK3R1, PIK3R2, PIK3R3, RAPGEF1, RPS27A, SYK, UBB, UBC, VAV1, YES1, CRKL
R-HSA-73762	RNA Polymerase I Transcription Initiation	3.25734	6.45785e-11	32	CCNH, CDK7, CHD3, CHD4, EHMT2, ERCC2, ERCC3, ERCC6, GTF2H1, GTF2H2, GTF2H3, GTF2H4, HDAC1, HDAC2, KAT2A, KAT2B, MBD3, MNAT1, MTA1, MTA2, POLR1A, POLR1B, POLR2H, POLR2L, RBBP4, RBBP7, TAF1A, TAF1B, TAF1C, TAF1D, TBP, UBTF
R-HSA-3899300	SUMOylation of transcription cofactors	3.2958	8.60861e-11	31	DAXX, BMI1, CBX4, CREBBP, CTBP1, DDX17, DDX5, EP300, HIPK2, NCOA1, NCOA2, NCOR2, NPM1, NRIP1, PARK7, PIAS1, PIAS2, PIAS3, PIAS4, PPARGC1A, RING1, RNF2, SAFB, SIN3A, SUMO1, SUMO2, SUMO3, TOPORS, TRIM28, UBE2I, UHRF2
R-HSA-168254	Influenza Infection	2.17465	8.78042e-11	70	CALR, CLTA, EIF2AK2, GTF2F1, GTF2F2, HSP90AA1, HSPA1A, IPO5, KPNA2, KPNA4, KPNA5, KPNB1, NUP50, NUP62, POLR2A, POLR2B, POLR2D, POLR2H, POLR2L, RAN, RANBP2, RPL10, RPL10A, RPL11, RPL12, RPL13, RPL13A, RPL14, RPL17, RPL18A, RPL21, RPL22, RPL22L1, RPL23, RPL23A, RPL27, RPL27A, RPL28, RPL30, RPL31, RPL32, RPL34, RPL36, RPL38, RPL7, RPL9, RPLP0, RPLP2, RPS11, RPS13, RPS15, RPS15A, RPS17, RPS2, RPS20, …
R-HSA-1280218	Adaptive Immune System	1.48716	8.918e-11	235	HRAS, KEAP1, MTOR, PIK3CA, PTEN, RICTOR, TRAF7, AKT1, AKT2, ANAPC1, ANAPC10, ANAPC7, AP2B1, ARIH2, BLK, BLMH, BLNK, BTBD6, BTK, BTN2A2, BTRC, CALM1, CALM2, CALM3, CALR, CBLB, CD40LG, CDC20, CDC23, CDC27, CDC34, CDC42, CDH1, CHUK, CLTA, COL1A1, COL2A1, CSK, CTSA, CTSB, CTSV, CUL1, CUL2, CUL3, DCAF1, DCTN2, DNM2, DYNC1H1, DYNLL1, FBXL7, FBXO11, FBXW11, FBXW2, FBXW7, FKBP1A, FYN, FZR1, GLMN, GRAP2, …
R-HSA-1799339	SRP-dependent cotranslational protein targeting to membrane	2.39211	1.04773e-10	56	DDOST, RPL10, RPL10A, RPL11, RPL12, RPL13, RPL13A, RPL14, RPL17, RPL18A, RPL21, RPL22, RPL22L1, RPL23, RPL23A, RPL27, RPL27A, RPL28, RPL30, RPL31, RPL32, RPL34, RPL36, RPL38, RPL7, RPL9, RPLP0, RPLP2, RPN1, RPN2, RPS11, RPS13, RPS15, RPS15A, RPS17, RPS2, RPS20, RPS23, RPS25, RPS26, RPS27, RPS27A, RPS3, RPS4X, RPS5, RPS6, RPS7, RPS9, SEC61A1, SEC61B, SPCS2, SRP14, SSR4, TRAM1, RPS24, SRP72
R-HSA-383280	Nuclear Receptor transcription pathway	3.15759	1.06484e-10	33	AR, ESR1, ESR2, ESRRA, ESRRG, HNF4A, HNF4G, MED1, NR0B1, NR0B2, NR1H4, NR2C1, NR2C2, NR2E1, NR2F1, NR2F6, NR3C1, NR3C2, NR4A1, NR5A1, NR5A2, NR6A1, PGR, PPARG, RARA, RARB, RARG, RORA, RXRA, THRA, THRB, VDR, NR1D1
R-HSA-168249	Innate Immune System	1.39937	1.28106e-10	308	CTNNB1, DDX3X, HRAS, JUN, MAPK8, MRE11, MUC1, NF2, PIK3CA, ABI2, ABL1, ACLY, ACTB, ACTG1, ALDOA, ANXA2, APP, ATF1, ATF2, ATG5, B4GALT1, BAIAP2, BCL2, BCL2L1, BIRC2, BIRC3, BTK, BTRC, C2, CAB39, CALM1, CALM2, CALM3, CAMP, CAPN1, CARD9, CASP1, CASP10, CASP2, CASP8, CASP9, CAT, CCT2, CCT8, CD44, CD47, CD53, CD59, CD68, CDC34, CDC42, CEACAM1, CFL1, CFP, CHUK, CLU, COPB1, CR2, CREB1, CREBBP, CREG1, CR…
R-HSA-1236382	Constitutive Signaling by Ligand-Responsive EGFR Cancer Variants	4.53242	1.28106e-10	18	EGFR, HRAS, PIK3CA, CBL, CDC37, EGF, GAB1, GRB2, HSP90AA1, KRAS, NRAS, PIK3R1, PLCG1, RPS27A, SHC1, SOS1, UBB, UBC
R-HSA-1643713	Signaling by EGFR in Cancer	4.53242	1.28106e-10	18	EGFR, HRAS, PIK3CA, CBL, CDC37, EGF, GAB1, GRB2, HSP90AA1, KRAS, NRAS, PIK3R1, PLCG1, RPS27A, SHC1, SOS1, UBB, UBC
R-HSA-5637815	Signaling by Ligand-Responsive EGFR Variants in Cancer	4.53242	1.28106e-10	18	EGFR, HRAS, PIK3CA, CBL, CDC37, EGF, GAB1, GRB2, HSP90AA1, KRAS, NRAS, PIK3R1, PLCG1, RPS27A, SHC1, SOS1, UBB, UBC
R-HSA-3247509	Chromatin modifying enzymes	1.8441	1.41663e-10	106	ARID1A, ARID1B, KDM6A, KMT2A, NSD1, PBRM1, SETD2, SMARCB1, SUZ12, ACTB, ACTL6A, AEBP2, ASH2L, ATF2, CARM1, CCND1, CDK4, CHD3, CHD4, CREBBP, DMAP1, EED, EHMT1, EHMT2, ELP1, ELP2, EP300, EZH2, GPS2, HCFC1, HDAC1, HDAC2, HDAC3, ING4, ING5, JADE1, JAK2, KAT2A, KAT2B, KAT5, KAT6A, KAT7, KAT8, KDM1A, KDM4A, KDM4D, KDM5A, KDM5B, KMT2B, KMT2C, KMT2D, KMT5A, KMT5B, KMT5C, MBD3, MBIP, MCRS1, MORF4L1, MORF4…
R-HSA-4839726	Chromatin organization	1.8441	1.41663e-10	106	ARID1A, ARID1B, KDM6A, KMT2A, NSD1, PBRM1, SETD2, SMARCB1, SUZ12, ACTB, ACTL6A, AEBP2, ASH2L, ATF2, CARM1, CCND1, CDK4, CHD3, CHD4, CREBBP, DMAP1, EED, EHMT1, EHMT2, ELP1, ELP2, EP300, EZH2, GPS2, HCFC1, HDAC1, HDAC2, HDAC3, ING4, ING5, JADE1, JAK2, KAT2A, KAT2B, KAT5, KAT6A, KAT7, KAT8, KDM1A, KDM4A, KDM4D, KDM5A, KDM5B, KMT2B, KMT2C, KMT2D, KMT5A, KMT5B, KMT5C, MBD3, MBIP, MCRS1, MORF4L1, MORF4…
R-HSA-400206	Regulation of lipid metabolism by Peroxisome proliferator-activated receptor alpha (PPARalpha)	2.33181	1.59044e-10	58	ABCA1, AGT, AHR, ANGPTL4, APOA2, ARNT, CARM1, CCNC, CDK19, CDK8, CHD9, CREBBP, EP300, ESRRA, FHL2, GPS2, HDAC3, MED1, MED10, MED12, MED13, MED14, MED16, MED17, MED20, MED21, MED23, MED24, MED27, MED28, MED6, MED7, NCOA1, NCOA2, NCOA3, NCOA6, NCOR1, NCOR2, NFYA, NFYB, NR1H4, PPARG, PPARGC1A, PPARGC1B, RGL1, RORA, RXRA, SIN3A, SIN3B, SMARCD3, SP1, SREBF1, TBL1X, TNFRSF21, TXNRD1, NFYC, NR1D1, SULT2…
R-HSA-376176	Signaling by ROBO receptors	1.95319	1.79903e-10	89	ABL1, ABL2, AKAP5, CASC3, CDC42, CUL2, CXCR4, DCC, EIF4A3, ETF1, GSPT1, ISL1, LDB1, NCBP1, NCK1, NCK2, NRP1, PABPC1, PAK1, PAK6, PPP3CB, PRKACA, PRKCA, PSMA7, PSMB1, PSMB3, PSMC3, PSMC5, PSMD1, PSMD10, PSMD11, PSMD3, PSMD4, PSMD7, PSME3, RAC1, RHOA, RPL10, RPL10A, RPL11, RPL12, RPL13, RPL13A, RPL14, RPL17, RPL18A, RPL21, RPL22, RPL22L1, RPL23, RPL23A, RPL27, RPL27A, RPL28, RPL30, RPL31, RPL32, RP…
R-HSA-2173795	Downregulation of SMAD2/3:SMAD4 transcriptional activity	4.1602	3.17119e-10	20	HDAC1, NCOR1, NCOR2, NEDD4L, PARP1, PPM1A, RPS27A, SKI, SKIL, SMAD2, SMAD3, SMAD4, SMURF2, TGIF1, TRIM33, UBB, UBC, UBE2D1, UBE2D3, USP9X
R-HSA-5689880	Ub-specific processing proteases	1.93544	3.19268e-10	89	AR, KEAP1, PTEN, TP53, ADRB2, ADRM1, ARRB1, ARRB2, AXIN1, AXIN2, BECN1, BIRC2, BIRC3, CCNA1, CCNA2, CDC20, CDC25A, CYLD, DDB2, FKBP8, FOXO4, HGS, HIF1A, IDE, IFIH1, IKBKG, KAT2A, MAP3K7, MDM2, MDM4, MUL1, MYC, NFKBIA, OTUB1, PSMA7, PSMB1, PSMB3, PSMC3, PSMC5, PSMD1, PSMD10, PSMD11, PSMD3, PSMD4, PSMD7, PSME3, RIPK1, RNF123, RNF128, RPS27A, RUVBL1, SIAH2, SKP2, SMAD1, SMAD2, SMAD3, SMAD4, SMAD7, S…
R-HSA-450282	MAPK targets/ Nuclear events mediated by MAP kinases	3.70392	3.51583e-10	24	JUN, MAPK8, ATF1, ATF2, CREB1, DUSP3, DUSP4, DUSP7, ELK1, FOS, MAPK1, MAPK10, MAPK11, MAPK14, MAPK3, MAPK9, PPP2CA, PPP2CB, PPP2R1A, PPP2R5D, RPS6KA1, RPS6KA2, RPS6KA3, RPS6KA5
R-HSA-5673000	RAF activation	4.01875	3.67218e-10	21	HRAS, ARAF, BRAF, BRAP, JAK2, KRAS, MAP2K1, MAP2K2, NRAS, PHB, PPP2CA, PPP2CB, PPP2R1A, PPP2R5A, PPP2R5B, PPP2R5C, PPP2R5D, PPP2R5E, RAF1, SRC, YWHAB
R-HSA-8863795	Downregulation of ERBB2 signaling	3.79439	3.76837e-10	23	EGFR, AKT1, AKT2, BTC, CDC37, EGF, ERBB2, ERBB3, ERBB4, ERBIN, EREG, HBEGF, HSP90AA1, MATK, NRG1, PTPN12, PTPN18, RPS27A, STUB1, UBB, UBC, AKT3, NRG2
R-HSA-156902	Peptide chain elongation	2.5265	3.88728e-10	47	EEF2, RPL10, RPL10A, RPL11, RPL12, RPL13, RPL13A, RPL14, RPL17, RPL18A, RPL21, RPL22, RPL22L1, RPL23, RPL23A, RPL27, RPL27A, RPL28, RPL30, RPL31, RPL32, RPL34, RPL36, RPL38, RPL7, RPL9, RPLP0, RPLP2, RPS11, RPS13, RPS15, RPS15A, RPS17, RPS2, RPS20, RPS23, RPS25, RPS26, RPS27, RPS27A, RPS3, RPS4X, RPS5, RPS6, RPS7, RPS9, RPS24
R-HSA-76002	Platelet activation, signaling and aggregation	1.8443	4.06346e-10	101	PIK3CA, VEGFB, A2M, ACTN4, AKT1, ALDOA, ANXA5, APBB1IP, APLP2, APOH, APP, ARRB1, ARRB2, BCAR1, CALM1, CALM2, CALM3, CDC42, CFL1, CLU, COL1A1, CRK, CSK, DGKE, DGKZ, EGF, F2RL2, FGA, FLNA, FN1, FYN, GNA11, GNA13, GNAI1, GNAI2, GNAQ, GNB4, GRB2, HABP4, HGF, ITGB3, ITPR3, LAT, LCK, LCP2, LYN, MAGED2, MAPK1, MAPK14, MAPK3, MMRN1, MPL, PDGFB, PDPK1, PECAM1, PIK3CG, PIK3R1, PIK3R2, PIK3R3, PIK3R5, PLA2G…
R-HSA-6802946	Signaling by moderate kinase activity BRAF mutants	3.34896	4.27127e-10	28	HRAS, ACTB, ACTG1, APBB1IP, ARAF, ARRB1, ARRB2, BRAF, BRAP, CNKSR1, CSK, FGA, FN1, IQGAP1, ITGB3, JAK2, KRAS, MAP2K1, MAP2K2, MAPK1, MAPK3, NRAS, PHB, RAF1, RAP1B, SRC, TLN1, YWHAB
R-HSA-6802955	Paradoxical activation of RAF signaling by kinase inactive BRAF	3.34896	4.27127e-10	28	HRAS, ACTB, ACTG1, APBB1IP, ARAF, ARRB1, ARRB2, BRAF, BRAP, CNKSR1, CSK, FGA, FN1, IQGAP1, ITGB3, JAK2, KRAS, MAP2K1, MAP2K2, MAPK1, MAPK3, NRAS, PHB, RAF1, RAP1B, SRC, TLN1, YWHAB
R-HSA-6796648	TP53 Regulates Transcription of DNA Repair Genes	2.79693	5.31643e-10	38	CDK12, JUN, TP53, ATF2, ATM, ATR, BRCA1, CCNH, CCNT1, CCNT2, CDK7, CDK9, CHEK1, DDB2, ELL, ERCC2, ERCC3, FANCC, FANCD2, FOS, GTF2F1, GTF2F2, GTF2H1, GTF2H2, GTF2H3, GTF2H4, MDC1, MLH1, MNAT1, MSH2, NELFB, NELFCD, POLR2A, POLR2B, POLR2D, POLR2H, POLR2L, SSRP1
R-HSA-168643	Nucleotide-binding domain, leucine rich repeat containing receptor (NLR) signaling pathways	2.95752	6.53873e-10	34	APP, BCL2, BCL2L1, BIRC2, BIRC3, CARD9, CASP1, CASP2, CASP8, CASP9, CHUK, CYLD, HSP90AB1, IKBKB, IKBKG, IRAK1, IRAK2, ITCH, MAP2K6, MAP3K7, MAPK11, MAPK14, NFKB1, NFKB2, RELA, RPS27A, TAB1, TRAF6, TXN, UBB, UBC, UBE2N, NLRC4, PANX1
R-HSA-156842	Eukaryotic Translation Elongation	2.46928	6.60067e-10	48	EEF1A2, EEF2, RPL10, RPL10A, RPL11, RPL12, RPL13, RPL13A, RPL14, RPL17, RPL18A, RPL21, RPL22, RPL22L1, RPL23, RPL23A, RPL27, RPL27A, RPL28, RPL30, RPL31, RPL32, RPL34, RPL36, RPL38, RPL7, RPL9, RPLP0, RPLP2, RPS11, RPS13, RPS15, RPS15A, RPS17, RPS2, RPS20, RPS23, RPS25, RPS26, RPS27, RPS27A, RPS3, RPS4X, RPS5, RPS6, RPS7, RPS9, RPS24
R-HSA-72764	Eukaryotic Translation Termination	2.46928	6.60067e-10	48	ETF1, GSPT1, RPL10, RPL10A, RPL11, RPL12, RPL13, RPL13A, RPL14, RPL17, RPL18A, RPL21, RPL22, RPL22L1, RPL23, RPL23A, RPL27, RPL27A, RPL28, RPL30, RPL31, RPL32, RPL34, RPL36, RPL38, RPL7, RPL9, RPLP0, RPLP2, RPS11, RPS13, RPS15, RPS15A, RPS17, RPS2, RPS20, RPS23, RPS25, RPS26, RPS27, RPS27A, RPS3, RPS4X, RPS5, RPS6, RPS7, RPS9, RPS24
R-HSA-6781827	Transcription-Coupled Nucleotide Excision Repair (TC-NER)	2.60407	6.91957e-10	43	CCNH, CDK7, COPS2, COPS3, COPS4, COPS5, COPS6, COPS7A, COPS8, CUL4B, DDB1, ELL, EP300, ERCC2, ERCC3, ERCC6, GPS1, GTF2H1, GTF2H2, GTF2H3, GTF2H4, HMGN1, LIG1, MNAT1, PCNA, POLR2A, POLR2B, POLR2D, POLR2H, POLR2L, PPIE, PRPF19, RFC3, RFC4, RFC5, RPA1, RPS27A, UBB, UBC, USP7, XPA, CUL4A, POLD1
R-HSA-2219530	Constitutive Signaling by Aberrant PI3K in Cancer	2.69534	7.73107e-10	40	EGFR, ESR1, FGF6, IRS2, MET, PIK3CA, BTC, EGF, ERBB2, ERBB3, ERBB4, EREG, ESR2, FGFR1, FGFR2, FGFR3, FGFR4, FRS2, FYN, GAB1, GRB2, HBEGF, HGF, IRS1, LCK, NRG1, PDGFB, PDGFRA, PDGFRB, PIK3CD, PIK3R1, PIK3R2, PIK3R3, PTPN11, RAC1, SRC, VAV1, FGF7, KIT, NRG2
R-HSA-1989781	PPARA activates gene expression	2.28989	7.76495e-10	56	ABCA1, AGT, AHR, ANGPTL4, APOA2, ARNT, CARM1, CCNC, CDK19, CDK8, CHD9, CREBBP, EP300, ESRRA, FHL2, GPS2, HDAC3, MED1, MED10, MED12, MED13, MED14, MED16, MED17, MED20, MED21, MED23, MED24, MED27, MED28, MED6, MED7, NCOA1, NCOA2, NCOA3, NCOA6, NCOR1, NCOR2, NFYA, NFYB, NR1H4, PPARG, PPARGC1A, PPARGC1B, RGL1, RORA, RXRA, SMARCD3, SP1, SREBF1, TBL1X, TNFRSF21, TXNRD1, NFYC, NR1D1, SULT2A1
R-HSA-156827	L13a-mediated translational silencing of Ceruloplasmin expression	2.32746	7.76495e-10	54	EIF2S1, EIF2S2, EIF3B, EIF3F, EIF3I, EIF3L, EIF4E, PABPC1, RPL10, RPL10A, RPL11, RPL12, RPL13, RPL13A, RPL14, RPL17, RPL18A, RPL21, RPL22, RPL22L1, RPL23, RPL23A, RPL27, RPL27A, RPL28, RPL30, RPL31, RPL32, RPL34, RPL36, RPL38, RPL7, RPL9, RPLP0, RPLP2, RPS11, RPS13, RPS15, RPS15A, RPS17, RPS2, RPS20, RPS23, RPS25, RPS26, RPS27, RPS27A, RPS3, RPS4X, RPS5, RPS6, RPS7, RPS9, RPS24
R-HSA-5637810	Constitutive Signaling by EGFRvIII	4.78422	7.77029e-10	15	EGFR, HRAS, PIK3CA, CBL, CDC37, EGF, GAB1, GRB2, HSP90AA1, KRAS, NRAS, PIK3R1, PLCG1, SHC1, SOS1
R-HSA-5637812	Signaling by EGFRvIII in Cancer	4.78422	7.77029e-10	15	EGFR, HRAS, PIK3CA, CBL, CDC37, EGF, GAB1, GRB2, HSP90AA1, KRAS, NRAS, PIK3R1, PLCG1, SHC1, SOS1
R-HSA-69656	Cyclin A:Cdk2-associated events at S phase entry	2.53282	8.24895e-10	45	RB1, AKT1, AKT2, CABLES1, CCNA1, CCNA2, CCND1, CCNE1, CCNH, CDC25A, CDC25B, CDK2, CDK4, CDK7, CDKN1A, CUL1, E2F1, E2F4, FZR1, LIN54, LIN9, MNAT1, MYC, PSMA7, PSMB1, PSMB3, PSMC3, PSMC5, PSMD1, PSMD10, PSMD11, PSMD3, PSMD4, PSMD7, PSME3, PTK6, RBBP4, RPS27A, SKP1, SKP2, TFDP1, UBB, UBC, AKT3, PSMB4
R-HSA-8876384	Listeria monocytogenes entry into host cells	4.3058	8.36659e-10	18	CTNNB1, MET, CBL, CBLL1, CDH1, CTNND1, EPS15, GRB2, HGS, RPS27A, SH3GL3, SH3KBP1, SRC, STAM, STAM2, UBB, UBC, SH3GL1
R-HSA-3232118	SUMOylation of transcription factors	4.3058	8.36659e-10	18	CDKN2A, TP53, HIC1, MDM2, MITF, MTA1, PIAS1, PIAS2, PIAS3, PIAS4, SP3, SUMO1, SUMO2, SUMO3, TFAP2A, TFAP2C, TP53BP1, UBE2I
R-HSA-5621481	C-type lectin receptors (CLRs)	2.15627	8.49484e-10	64	HRAS, MUC1, BTRC, CALM1, CALM2, CALM3, CARD9, CASP8, CDC34, CHUK, CREBBP, CUL1, EP300, FBXW11, FYN, IKBKB, IKBKG, ITPR3, KRAS, LYN, MAP3K14, MAP3K7, MUC20, MUC4, NFATC3, NFKB1, NFKB2, NFKBIA, NRAS, PAK1, PDPK1, PLCG2, PPP3CB, PRKACA, PRKCD, PSMA7, PSMB1, PSMB3, PSMC3, PSMC5, PSMD1, PSMD10, PSMD11, PSMD3, PSMD4, PSMD7, PSME3, RAF1, RELA, RELB, RPS27A, RPS6KA5, SKP1, SRC, SYK, TAB1, TRAF6, UBB, UBC…
R-HSA-6802949	Signaling by RAS mutants	2.97886	8.66365e-10	33	HRAS, ACTB, ACTG1, APBB1IP, ARAF, ARRB1, ARRB2, BRAF, BRAP, CNKSR1, CSK, FGA, FN1, IQGAP1, ITGB3, JAK2, KRAS, MAP2K1, MAP2K2, MAPK1, MAPK3, NF1, NRAS, PHB, RAF1, RAP1B, RASA1, RASA2, RASA4, SRC, SYNGAP1, TLN1, YWHAB
R-HSA-69481	G2/M Checkpoints	2.05038	9.84131e-10	72	BRIP1, CHEK2, MRE11, TP53, ATM, ATR, BARD1, BLM, BRCA1, CCNB1, CDC25A, CDC25C, CDC45, CDC6, CDC7, CDK1, CDK2, CHEK1, DBF4, HERC2, KAT5, MCM10, MCM2, MCM3, MCM5, MCM6, MCM7, MDC1, NBN, NSD2, ORC1, ORC4, PIAS4, PKMYT1, PSMA7, PSMB1, PSMB3, PSMC3, PSMC5, PSMD1, PSMD10, PSMD11, PSMD3, PSMD4, PSMD7, PSME3, RAD50, RAD9A, RBBP8, RFC3, RFC4, RFC5, RNF8, RPA1, RPS27A, SFN, SUMO1, TOPBP1, TP53BP1, UBB, UBC…
R-HSA-8943724	Regulation of PTEN gene transcription	2.82348	1.06041e-09	36	JUN, MTOR, RHEB, SUZ12, TP53, ATF2, BMI1, CBX4, CHD3, CHD4, EED, EGR1, EZH2, HDAC1, HDAC2, HDAC3, HDAC5, HDAC7, KDM1A, LAMTOR5, MAF1, MAPK1, MAPK3, MBD3, MLST8, MTA1, MTA2, NR2E1, PPARG, RBBP4, RBBP7, RING1, RNF2, RPTOR, RRAGB, SNAI1
R-HSA-168255	Influenza Life Cycle	2.14119	1.19418e-09	64	CALR, CLTA, GTF2F1, GTF2F2, HSP90AA1, HSPA1A, IPO5, KPNB1, NUP50, NUP62, POLR2A, POLR2B, POLR2D, POLR2H, POLR2L, RAN, RANBP2, RPL10, RPL10A, RPL11, RPL12, RPL13, RPL13A, RPL14, RPL17, RPL18A, RPL21, RPL22, RPL22L1, RPL23, RPL23A, RPL27, RPL27A, RPL28, RPL30, RPL31, RPL32, RPL34, RPL36, RPL38, RPL7, RPL9, RPLP0, RPLP2, RPS11, RPS13, RPS15, RPS15A, RPS17, RPS2, RPS20, RPS23, RPS25, RPS26, RPS27, RP…
R-HSA-2173788	Downregulation of TGF-beta receptor signaling	3.86418	1.27849e-09	21	NEDD4L, PPP1CA, PPP1CB, PPP1CC, PPP1R15A, RPS27A, SMAD2, SMAD3, SMAD7, SMURF1, SMURF2, STRAP, STUB1, TGFB1, TGFBR1, TGFBR2, UBB, UBC, USP15, XPO1, ZFYVE9
R-HSA-192823	Viral mRNA Translation	2.47275	1.39484e-09	46	RPL10, RPL10A, RPL11, RPL12, RPL13, RPL13A, RPL14, RPL17, RPL18A, RPL21, RPL22, RPL22L1, RPL23, RPL23A, RPL27, RPL27A, RPL28, RPL30, RPL31, RPL32, RPL34, RPL36, RPL38, RPL7, RPL9, RPLP0, RPLP2, RPS11, RPS13, RPS15, RPS15A, RPS17, RPS2, RPS20, RPS23, RPS25, RPS26, RPS27, RPS27A, RPS3, RPS4X, RPS5, RPS6, RPS7, RPS9, RPS24
R-HSA-597592	Post-translational protein modification	1.31272	1.59732e-09	391	AR, ASXL1, BAP1, BIRC5, CDKN2A, DAXX, ESR1, KEAP1, MUC1, PTEN, SUZ12, TP53, ACTB, ACTL6A, ADRB2, ADRM1, AFP, ANK2, APC, APLP2, APOA2, APOE, APP, AREG, ARF4, ARFGAP1, ARRB1, ARRB2, ATXN3, AURKA, AURKB, AXIN1, AXIN2, B4GALT1, BARD1, BECN1, BIRC2, BIRC3, BLM, BMI1, BRCA1, BTBD6, BTRC, C1GALT1, CALM1, CALM2, CALM3, CALR, CBX4, CBX5, CCNA1, CCNA2, CD59, CDC20, CDC25A, CDC34, CDC73, CDCA8, CDH2, CDK1, …
R-HSA-5607764	CLEC7A (Dectin-1) signaling	2.36843	1.61624e-09	50	BTRC, CALM1, CALM2, CALM3, CARD9, CASP8, CDC34, CHUK, CUL1, FBXW11, IKBKB, IKBKG, ITPR3, MAP3K14, MAP3K7, NFATC3, NFKB1, NFKB2, NFKBIA, PDPK1, PLCG2, PPP3CB, PRKCD, PSMA7, PSMB1, PSMB3, PSMC3, PSMC5, PSMD1, PSMD10, PSMD11, PSMD3, PSMD4, PSMD7, PSME3, RELA, RELB, RPS27A, SKP1, SRC, SYK, TAB1, TRAF6, UBB, UBC, UBE2D1, UBE2D2, UBE2M, UBE2N, PSMB4
R-HSA-72689	Formation of a pool of free 40S subunits	2.36843	1.61624e-09	50	EIF3B, EIF3F, EIF3I, EIF3L, RPL10, RPL10A, RPL11, RPL12, RPL13, RPL13A, RPL14, RPL17, RPL18A, RPL21, RPL22, RPL22L1, RPL23, RPL23A, RPL27, RPL27A, RPL28, RPL30, RPL31, RPL32, RPL34, RPL36, RPL38, RPL7, RPL9, RPLP0, RPLP2, RPS11, RPS13, RPS15, RPS15A, RPS17, RPS2, RPS20, RPS23, RPS25, RPS26, RPS27, RPS27A, RPS3, RPS4X, RPS5, RPS6, RPS7, RPS9, RPS24
R-HSA-400253	Circadian Clock	2.6655	1.86556e-09	39	ATF2, AVP, BHLHE40, BTRC, CARM1, CHD9, CREB1, CREBBP, CRY2, CSNK1D, CUL1, EP300, HDAC3, HIF1A, MED1, NCOA1, NCOA2, NCOA6, NCOR1, NR3C1, NRIP1, PER2, PPARGC1A, PPP1CA, PPP1CB, PPP1CC, RBM4, RORA, RPS27A, RXRA, SIK1, SIRT1, SKP1, SMARCD3, SREBF1, TBL1X, UBB, UBC, NR1D1
R-HSA-1980143	Signaling by NOTCH1	2.62149	2.15057e-09	40	ARRB1, ARRB2, CCNC, CDK8, CREBBP, CUL1, EP300, FBXW7, HDAC1, HDAC2, HDAC3, HDAC4, HDAC5, HDAC6, HDAC7, HDAC9, HEY1, HIF1A, ITCH, KAT2A, KAT2B, MAML1, MYC, NCOR1, NCOR2, NOTCH1, NUMB, PSEN1, PSEN2, RBPJ, RPS27A, SKP1, SNW1, TBL1X, TLE1, TLE2, UBB, UBC, NCSTN, TLE3
R-HSA-8878159	Transcriptional regulation by RUNX3	2.39211	2.38035e-09	48	CDKN2A, CTNNB1, TP53, BCL2L11, CCND1, CDKN1A, CREBBP, EP300, FOXO3, HDAC4, KAT2A, KAT2B, KRAS, LEF1, MAML1, MDM2, MYC, NOTCH1, PSMA7, PSMB1, PSMB3, PSMC3, PSMC5, PSMD1, PSMD10, PSMD11, PSMD3, PSMD4, PSMD7, PSME3, RBPJ, RPS27A, RUNX1, RUNX3, SMAD3, SMAD4, SMURF1, SMURF2, SNW1, SRC, TCF7L1, TCF7L2, TEAD2, TGFB1, UBB, UBC, YAP1, PSMB4
R-HSA-389356	CD28 co-stimulation	3.47944	2.59854e-09	24	MTOR, PIK3CA, RICTOR, AKT1, AKT2, CDC42, FYN, GRAP2, GRB2, LCK, LYN, MAP3K14, MAPKAP1, MLST8, PAK1, PDPK1, PIK3R1, PIK3R2, PIK3R3, RAC1, SRC, VAV1, YES1, AKT3
R-HSA-195253	Degradation of beta-catenin by the destruction complex	2.5088	2.9139e-09	43	CTNNB1, AMER1, APC, AXIN1, BTRC, CSNK1A1, CTBP1, CTBP2, CUL1, FRAT2, GSK3B, HDAC1, LEF1, PPP2CA, PPP2CB, PPP2R1A, PPP2R5A, PPP2R5B, PPP2R5C, PPP2R5D, PPP2R5E, PSMA7, PSMB1, PSMB3, PSMC3, PSMC5, PSMD1, PSMD10, PSMD11, PSMD3, PSMD4, PSMD7, PSME3, RPS27A, SKP1, TCF7L1, TCF7L2, TLE1, TLE2, UBB, UBC, PSMB4, TLE3
R-HSA-2559583	Cellular Senescence	1.93822	3.0341e-09	79	CDKN2A, JUN, MAPK8, MRE11, RB1, SUZ12, TP53, ANAPC1, ANAPC10, ANAPC15, ANAPC7, ASF1A, ATM, BMI1, CBX4, CCNA1, CCNA2, CCNE1, CDC23, CDC27, CDK2, CDK4, CDK6, CDKN1A, CDKN2B, CDKN2C, CEBPB, E2F1, E2F2, E2F3, EED, EHMT1, EHMT2, ETS1, ETS2, EZH2, FOS, FZR1, HMGA1, HMGA2, KAT5, LMNB1, MAP2K3, MAP2K4, MAP2K6, MAP2K7, MAP3K5, MAPK1, MAPK10, MAPK11, MAPK14, MAPK3, MAPK9, MAPKAPK5, MDM2, MDM4, NBN, NFKB1, …
R-HSA-193704	p75 NTR receptor-mediated signalling	2.36745	3.65219e-09	48	MAPK8, TRIO, AATF, ABR, AKAP13, ARHGEF1, ARHGEF12, ARHGEF15, ARHGEF18, ARHGEF7, BAD, BCL2L11, CASP2, CASP3, GNA13, HDAC1, HDAC2, HDAC3, IKBKB, IRAK1, ITGB3BP, ITSN1, NFKB1, NFKBIA, NGFR, PREX1, PRKCI, PSEN1, PSEN2, RAC1, RELA, RHOA, RPS27A, SOS1, SOS2, SQSTM1, TIAM1, TRAF6, UBB, UBC, VAV1, VAV2, VAV3, YWHAE, ARHGEF4, NCSTN, RTN4, RTN4R
R-HSA-72706	GTP hydrolysis and joining of the 60S ribosomal subunit	2.26396	3.65219e-09	53	EIF2S1, EIF2S2, EIF3B, EIF3F, EIF3I, EIF3L, EIF4E, RPL10, RPL10A, RPL11, RPL12, RPL13, RPL13A, RPL14, RPL17, RPL18A, RPL21, RPL22, RPL22L1, RPL23, RPL23A, RPL27, RPL27A, RPL28, RPL30, RPL31, RPL32, RPL34, RPL36, RPL38, RPL7, RPL9, RPLP0, RPLP2, RPS11, RPS13, RPS15, RPS15A, RPS17, RPS2, RPS20, RPS23, RPS25, RPS26, RPS27, RPS27A, RPS3, RPS4X, RPS5, RPS6, RPS7, RPS9, RPS24
R-HSA-69202	Cyclin E associated events during G1/S transition	2.47857	4.7114e-09	43	RB1, AKT1, AKT2, CABLES1, CCNA1, CCNA2, CCND1, CCNE1, CCNH, CDC25A, CDK2, CDK4, CDK7, CDKN1A, CUL1, E2F1, E2F4, LIN54, LIN9, MNAT1, MYC, PSMA7, PSMB1, PSMB3, PSMC3, PSMC5, PSMD1, PSMD10, PSMD11, PSMD3, PSMD4, PSMD7, PSME3, PTK6, RBBP4, RPS27A, SKP1, SKP2, TFDP1, UBB, UBC, AKT3, PSMB4
R-HSA-5696395	Formation of Incision Complex in GG-NER	3.11531	4.71517e-09	28	CCNH, CDK7, CUL4B, DDB1, DDB2, ERCC2, ERCC3, GTF2H1, GTF2H2, GTF2H3, GTF2H4, MNAT1, PARP1, PIAS1, PIAS3, RPA1, RPS27A, SUMO1, SUMO2, SUMO3, UBB, UBC, UBE2I, UBE2N, UBE2V2, XPA, CETN2, CUL4A
R-HSA-2029480	Fcgamma receptor (FCGR) dependent phagocytosis	2.44774	4.94387e-09	44	NF2, PIK3CA, ABI2, ABL1, ACTB, ACTG1, BAIAP2, BTK, CDC42, CFL1, CRK, FGR, FYN, GRB2, HCK, HSP90AA1, HSP90AB1, ITPR3, LYN, MAPK1, MAPK3, MYO1C, NCK1, PAK1, PIK3R1, PIK3R2, PLCG1, PLCG2, PLD1, PLD2, PLD3, PRKCD, PRKCE, PTK2, RAC1, SRC, SYK, VAV1, VAV2, VAV3, WASF3, WASL, YES1, ARPC1B
R-HSA-72613	Eukaryotic Translation Initiation	2.2112	5.01845e-09	55	EIF2S1, EIF2S2, EIF3B, EIF3F, EIF3I, EIF3L, EIF4E, EIF4EBP1, PABPC1, RPL10, RPL10A, RPL11, RPL12, RPL13, RPL13A, RPL14, RPL17, RPL18A, RPL21, RPL22, RPL22L1, RPL23, RPL23A, RPL27, RPL27A, RPL28, RPL30, RPL31, RPL32, RPL34, RPL36, RPL38, RPL7, RPL9, RPLP0, RPLP2, RPS11, RPS13, RPS15, RPS15A, RPS17, RPS2, RPS20, RPS23, RPS25, RPS26, RPS27, RPS27A, RPS3, RPS4X, RPS5, RPS6, RPS7, RPS9, RPS24
R-HSA-72737	Cap-dependent Translation Initiation	2.2112	5.01845e-09	55	EIF2S1, EIF2S2, EIF3B, EIF3F, EIF3I, EIF3L, EIF4E, EIF4EBP1, PABPC1, RPL10, RPL10A, RPL11, RPL12, RPL13, RPL13A, RPL14, RPL17, RPL18A, RPL21, RPL22, RPL22L1, RPL23, RPL23A, RPL27, RPL27A, RPL28, RPL30, RPL31, RPL32, RPL34, RPL36, RPL38, RPL7, RPL9, RPLP0, RPLP2, RPS11, RPS13, RPS15, RPS15A, RPS17, RPS2, RPS20, RPS23, RPS25, RPS26, RPS27, RPS27A, RPS3, RPS4X, RPS5, RPS6, RPS7, RPS9, RPS24
R-HSA-6802948	Signaling by high-kinase activity BRAF mutants	3.32238	5.04147e-09	25	HRAS, ACTB, ACTG1, APBB1IP, ARAF, ARRB1, ARRB2, BRAF, CNKSR1, CSK, FGA, FN1, IQGAP1, ITGB3, KRAS, MAP2K1, MAP2K2, MAPK1, MAPK3, NRAS, RAF1, RAP1B, SRC, TLN1, YWHAB
R-HSA-5654743	Signaling by FGFR4	3.15059	6.39778e-09	27	FGF6, HRAS, PIK3CA, BRAF, CBL, FGFR4, FRS2, FRS3, GAB1, GRB2, KRAS, MAPK1, MAPK3, NRAS, PIK3R1, PLCG1, PPP2CA, PPP2CB, PPP2R1A, PTPN11, RPS27A, SHC1, SOS1, SPRY2, SRC, UBB, UBC
R-HSA-8853659	RET signaling	3.15059	6.39778e-09	27	IRS2, PIK3CA, DOK2, DOK4, DOK5, DOK6, FRS2, GAB1, GDNF, GRB10, GRB2, GRB7, PDLIM7, PIK3CD, PIK3R1, PIK3R2, PIK3R3, PLCG1, PRKACA, PRKCA, PTPN11, RET, SHC1, SHC3, SOS1, SRC, RAP1GAP
R-HSA-674695	RNA Polymerase II Pre-transcription Events	2.44907	7.34515e-09	43	CCNH, CCNT1, CCNT2, CDC73, CDK7, CDK9, EAF1, EAF2, ELL, ERCC2, ERCC3, GTF2B, GTF2E2, GTF2F1, GTF2F2, GTF2H1, GTF2H2, GTF2H3, GTF2H4, LEO1, MLLT1, MNAT1, NCBP1, NELFB, NELFCD, PAF1, POLR2A, POLR2B, POLR2D, POLR2H, POLR2L, SSRP1, SUPT6H, TAF1, TAF10, TAF15, TAF2, TAF4, TAF9, TAF9B, TBP, GTF2E1, TAF12
R-HSA-2408557	Selenocysteine synthesis	2.36639	8.10281e-09	46	RPL10, RPL10A, RPL11, RPL12, RPL13, RPL13A, RPL14, RPL17, RPL18A, RPL21, RPL22, RPL22L1, RPL23, RPL23A, RPL27, RPL27A, RPL28, RPL30, RPL31, RPL32, RPL34, RPL36, RPL38, RPL7, RPL9, RPLP0, RPLP2, RPS11, RPS13, RPS15, RPS15A, RPS17, RPS2, RPS20, RPS23, RPS25, RPS26, RPS27, RPS27A, RPS3, RPS4X, RPS5, RPS6, RPS7, RPS9, RPS24
R-HSA-1433559	Regulation of KIT signaling	4.48521	8.10281e-09	15	CBL, FYN, GRB2, LCK, LYN, PRKCA, PTPN6, SH2B2, SH2B3, SOCS1, SOCS6, SOS1, SRC, YES1, KIT
R-HSA-5654738	Signaling by FGFR2	2.55596	8.8021e-09	39	FGF6, HRAS, PIK3CA, BRAF, CBL, FGFR2, FRS2, FRS3, GAB1, GRB2, GTF2F1, GTF2F2, HNRNPA1, HNRNPM, KRAS, MAPK1, MAPK3, NCBP1, NRAS, PIK3R1, PLCG1, POLR2A, POLR2B, POLR2D, POLR2H, POLR2L, PPP2CA, PPP2CB, PPP2R1A, PTPN11, RBFOX2, RPS27A, SHC1, SOS1, SPRY2, SRC, UBB, UBC, FGF7
R-HSA-114452	Activation of BH3-only proteins	3.50843	1.03043e-08	22	MAPK8, TP53, AKT1, AKT2, BAD, BCL2, BCL2L11, BMF, DYNLL1, E2F1, SFN, TFDP1, TP53BP2, TP63, TP73, YWHAB, YWHAE, YWHAG, YWHAH, YWHAQ, YWHAZ, AKT3
R-HSA-2424491	DAP12 signaling	3.50843	1.03043e-08	22	HRAS, PIK3CA, BTK, FYN, GRAP2, GRB2, KRAS, LAT, LCK, LCP2, NRAS, PIK3R1, PIK3R2, PLCG1, PLCG2, RAC1, SHC1, SOS1, SYK, VAV2, VAV3, KLRC2
R-HSA-168927	TICAM1, RIP1-mediated IKK complex recruitment	4.06659	1.5723e-08	17	BIRC2, BIRC3, CHUK, IKBKB, IKBKG, RIPK1, RIPK3, RPS27A, TICAM1, TLR3, TRAF6, UBB, UBC, UBE2D1, UBE2D2, UBE2D3, UBE2N
R-HSA-114604	GPVI-mediated activation cascade	3.28061	1.59796e-08	24	PIK3CA, CDC42, COL1A1, FYN, LAT, LCK, LCP2, LYN, PDPK1, PIK3CG, PIK3R1, PIK3R2, PIK3R3, PIK3R5, PLCG2, PRKCZ, PTPN11, PTPN6, RAC1, RHOA, SYK, VAV1, VAV2, VAV3
R-HSA-9010553	Regulation of expression of SLITs and ROBOs	1.95845	1.65646e-08	70	CASC3, CUL2, EIF4A3, ETF1, GSPT1, ISL1, LDB1, NCBP1, PABPC1, PSMA7, PSMB1, PSMB3, PSMC3, PSMC5, PSMD1, PSMD10, PSMD11, PSMD3, PSMD4, PSMD7, PSME3, RPL10, RPL10A, RPL11, RPL12, RPL13, RPL13A, RPL14, RPL17, RPL18A, RPL21, RPL22, RPL22L1, RPL23, RPL23A, RPL27, RPL27A, RPL28, RPL30, RPL31, RPL32, RPL34, RPL36, RPL38, RPL7, RPL9, RPLP0, RPLP2, RPS11, RPS13, RPS15, RPS15A, RPS17, RPS2, RPS20, RPS23, RP…
R-HSA-5654741	Signaling by FGFR3	3.10975	1.90455e-08	26	HRAS, PIK3CA, BRAF, CBL, FGFR3, FRS2, FRS3, GAB1, GRB2, KRAS, MAPK1, MAPK3, NRAS, PIK3R1, PLCG1, PPP2CA, PPP2CB, PPP2R1A, PTPN11, RPS27A, SHC1, SOS1, SPRY2, SRC, UBB, UBC
R-HSA-5674135	MAP2K and MAPK activation	3.10975	1.90455e-08	26	HRAS, ACTB, ACTG1, APBB1IP, ARAF, ARRB1, ARRB2, BRAF, CNKSR1, CSK, FGA, FN1, IQGAP1, ITGB3, KRAS, MAP2K1, MAP2K2, MAPK1, MAPK3, NRAS, RAF1, RAP1B, SRC, TLN1, WDR83, YWHAB
R-HSA-165159	mTOR signalling	3.10975	1.90455e-08	26	MTOR, RHEB, STK11, TSC1, AKT1, AKT1S1, AKT2, CAB39, EEF2K, EIF4E, EIF4EBP1, LAMTOR5, MLST8, PPM1A, PRKAA1, PRKAA2, PRKAB2, PRKAG1, RPS6, RPS6KB1, RPTOR, RRAGB, STRADA, STRADB, TSC2, YWHAB
R-HSA-2559585	Oncogene Induced Senescence	3.33446	2.08103e-08	23	CDKN2A, RB1, TP53, CDK4, CDK6, CDKN2B, CDKN2C, E2F1, E2F2, E2F3, ETS1, ETS2, MAPK1, MAPK3, MDM2, MDM4, RPS27A, SP1, TFDP1, TNRC6A, UBB, UBC, ID1
R-HSA-168273	Influenza Viral RNA Transcription and Replication	2.08635	2.42768e-08	58	GTF2F1, GTF2F2, HSP90AA1, IPO5, NUP50, NUP62, POLR2A, POLR2B, POLR2D, POLR2H, POLR2L, RANBP2, RPL10, RPL10A, RPL11, RPL12, RPL13, RPL13A, RPL14, RPL17, RPL18A, RPL21, RPL22, RPL22L1, RPL23, RPL23A, RPL27, RPL27A, RPL28, RPL30, RPL31, RPL32, RPL34, RPL36, RPL38, RPL7, RPL9, RPLP0, RPLP2, RPS11, RPS13, RPS15, RPS15A, RPS17, RPS2, RPS20, RPS23, RPS25, RPS26, RPS27, RPS27A, RPS3, RPS4X, RPS5, RPS6, R…
R-HSA-109582	Hemostasis	1.46613	2.46764e-08	190	HRAS, PIK3CA, TP53, VEGFB, A2M, ABL1, ACTB, ACTN4, AKT1, ALDOA, ANXA2, ANXA5, APBB1IP, APLP2, APOH, APP, ARRB1, ARRB2, ATP1B1, ATP2A1, ATP2A2, ATP2B4, BCAR1, CABLES1, CABLES2, CALM1, CALM2, CALM3, CAV1, CBX5, CD44, CD47, CDC42, CDK2, CDK5, CEACAM1, CFL1, CLU, COL1A1, CRK, CSK, DGKE, DGKZ, DOK2, EGF, F2RL2, FCAMR, FGA, FGR, FLNA, FN1, FYN, GATA1, GATA2, GNA11, GNA13, GNAI1, GNAI2, GNAQ, GNAS, GNB4…
R-HSA-168928	DDX58/IFIH1-mediated induction of interferon-alpha/beta	2.45345	2.46764e-08	40	APP, ATG5, CASP10, CASP8, CHUK, CREBBP, CYLD, EP300, HMGB1, IFIH1, IKBKB, IKBKE, IKBKG, IRF3, IRF7, ITCH, MAP3K1, MAVS, NFKB1, NFKB2, NFKBIA, OTUD5, PIN1, RELA, RIPK1, RNF125, RPS27A, S100B, TAX1BP1, TRAF2, TRAF3, TRAF6, TRIM25, UBB, UBC, UBE2D1, UBE2D2, UBE2D3, UBE2K, UBE2L6
R-HSA-8864260	Transcriptional regulation by the AP-2 (TFAP2) family of transcription factors	3.14752	2.61451e-08	25	EGFR, ESR1, APOE, ATAD2, CDKN1A, CITED1, CREBBP, EP300, ERBB2, HSPD1, KDM5B, MYC, NPM1, PITX2, SUMO1, TFAP2A, TFAP2C, TFAP2D, TGFA, UBE2I, VEGFA, WWOX, YEATS4, YY1, KIT
R-HSA-69306	DNA Replication	2.10958	2.72111e-08	56	ANAPC1, ANAPC10, ANAPC15, ANAPC7, CCNA1, CCNA2, CCNE1, CDC23, CDC27, CDC45, CDC6, CDC7, CDK2, CUL1, DBF4, E2F1, E2F2, E2F3, FZR1, GMNN, LIG1, MCM10, MCM2, MCM3, MCM5, MCM6, MCM7, ORC1, ORC4, PCNA, POLA1, PRIM1, PSMA7, PSMB1, PSMB3, PSMC3, PSMC5, PSMD1, PSMD10, PSMD11, PSMD3, PSMD4, PSMD7, PSME3, RFC3, RFC4, RFC5, RPA1, RPS27A, SKP1, SKP2, UBB, UBC, UBE2D1, POLD1, PSMB4
R-HSA-4839743	phosphorylation site mutants of CTNNB1 are not targeted to the proteasome by the destruction complex	4.46528	3.25e-08	14	CTNNB1, AMER1, APC, AXIN1, CSNK1A1, GSK3B, PPP2CA, PPP2CB, PPP2R1A, PPP2R5A, PPP2R5B, PPP2R5C, PPP2R5D, PPP2R5E
R-HSA-5339716	Misspliced GSK3beta mutants stabilize beta-catenin	4.46528	3.25e-08	14	CTNNB1, AMER1, APC, AXIN1, CSNK1A1, GSK3B, PPP2CA, PPP2CB, PPP2R1A, PPP2R5A, PPP2R5B, PPP2R5C, PPP2R5D, PPP2R5E
R-HSA-5358747	S33 mutants of beta-catenin aren't phosphorylated	4.46528	3.25e-08	14	CTNNB1, AMER1, APC, AXIN1, CSNK1A1, GSK3B, PPP2CA, PPP2CB, PPP2R1A, PPP2R5A, PPP2R5B, PPP2R5C, PPP2R5D, PPP2R5E
R-HSA-5358749	S37 mutants of beta-catenin aren't phosphorylated	4.46528	3.25e-08	14	CTNNB1, AMER1, APC, AXIN1, CSNK1A1, GSK3B, PPP2CA, PPP2CB, PPP2R1A, PPP2R5A, PPP2R5B, PPP2R5C, PPP2R5D, PPP2R5E
R-HSA-5358751	S45 mutants of beta-catenin aren't phosphorylated	4.46528	3.25e-08	14	CTNNB1, AMER1, APC, AXIN1, CSNK1A1, GSK3B, PPP2CA, PPP2CB, PPP2R1A, PPP2R5A, PPP2R5B, PPP2R5C, PPP2R5D, PPP2R5E
R-HSA-5358752	T41 mutants of beta-catenin aren't phosphorylated	4.46528	3.25e-08	14	CTNNB1, AMER1, APC, AXIN1, CSNK1A1, GSK3B, PPP2CA, PPP2CB, PPP2R1A, PPP2R5A, PPP2R5B, PPP2R5C, PPP2R5D, PPP2R5E
R-HSA-168638	NOD1/2 Signaling Pathway	3.18948	3.49995e-08	24	BIRC2, BIRC3, CARD9, CASP1, CASP2, CASP8, CASP9, CHUK, CYLD, IKBKB, IKBKG, IRAK1, IRAK2, ITCH, MAP2K6, MAP3K7, MAPK11, MAPK14, RPS27A, TAB1, TRAF6, UBB, UBC, UBE2N
R-HSA-201681	TCF dependent signaling in response to WNT	1.78638	3.94872e-08	87	CTNNB1, TERT, AKT1, AKT2, AMER1, APC, ASH2L, AXIN1, AXIN2, BCL9, BCL9L, BTRC, CAV1, CBY1, CCDC88C, CDC73, CHD8, CREBBP, CSNK1A1, CSNK2A1, CSNK2A2, CSNK2B, CTBP1, CTNNBIP1, CUL3, DVL1, DVL2, DVL3, EP300, FRAT2, GSK3B, HDAC1, HECW1, KAT5, KLHL12, KMT2D, LEF1, LEO1, MEN1, MYC, PPP2CA, PPP2CB, PPP2R1A, PPP2R5A, PPP2R5B, PPP2R5C, PPP2R5D, PPP2R5E, PSMA7, PSMB1, PSMB3, PSMC3, PSMC5, PSMD1, PSMD10, PSMD…
R-HSA-912526	Interleukin receptor SHC signaling	3.54387	4.04058e-08	20	JAK1, PIK3CA, CSF2RB, GRB2, IL2RB, IL2RG, IL3, IL3RA, IL5RA, INPP5D, INPPL1, JAK2, JAK3, PIK3CD, PIK3R1, PIK3R2, PIK3R3, PTPN6, SHC1, SOS1
R-HSA-3371556	Cellular response to heat stress	2.33775	4.04058e-08	43	MTOR, AKT1S1, ATM, ATR, BAG1, BAG3, BAG4, BAG5, CAMK2A, CAMK2D, CAMK2G, CCAR2, CREBBP, DNAJB1, DNAJB6, DNAJC7, EP300, FKBP4, GSK3B, HDAC6, HSF1, HSP90AA1, HSP90AB1, HSPA12A, HSPA1A, HSPA1L, HSPA4, HSPA4L, HSPA8, HSPA9, HSPH1, MAPK1, MAPK3, MLST8, NUP50, NUP62, PTGES3, RANBP2, RPA1, RPTOR, SIRT1, VCP, YWHAE
R-HSA-196299	Beta-catenin phosphorylation cascade	4.22137	4.74927e-08	15	CTNNB1, AMER1, APC, AXIN1, CSNK1A1, FRAT2, GSK3B, PPP2CA, PPP2CB, PPP2R1A, PPP2R5A, PPP2R5B, PPP2R5C, PPP2R5D, PPP2R5E
R-HSA-9034015	Signaling by NTRK3 (TRKC)	4.22137	4.74927e-08	15	HRAS, PIK3CA, BAX, GRB2, IRS1, KRAS, NELFB, NRAS, NTRK3, PIK3R1, PLCG1, PTPRS, SHC1, SOS1, SRC
R-HSA-69273	Cyclin A/B1/B2 associated events during G2/M transition	3.63601	4.74927e-08	19	CCNA1, CCNA2, CCNB1, CCNH, CDC25A, CDC25B, CDC25C, CDK1, CDK2, CDK7, FOXM1, MNAT1, PKMYT1, PLK1, PPP2CA, PPP2CB, PPP2R1A, PPP2R2A, XPO1
R-HSA-182971	EGFR downregulation	3.63601	4.74927e-08	19	EGFR, ARHGEF7, CBL, CDC42, EGF, EPS15, GRB2, HGS, PTPN12, PTPRK, RPS27A, SH3GL3, SH3KBP1, SPRY2, STAM, STAM2, UBB, UBC, SH3GL1
R-HSA-453274	Mitotic G2-G2/M phases	1.85511	5.38056e-08	76	TP53, AURKA, BTRC, CCNA1, CCNA2, CCNB1, CCNH, CDC25A, CDC25B, CDC25C, CDK1, CDK11B, CDK2, CDK7, CDKN1A, CEP63, CEP70, CSNK1D, CUL1, DCTN2, DYNC1H1, DYNLL1, E2F1, E2F3, EP300, FBXL7, FBXW11, FOXM1, HSP90AA1, HSP90AB1, LIN54, LIN9, MAPRE1, MNAT1, NDE1, NEK2, PKMYT1, PLK1, PPP1CB, PPP2CA, PPP2CB, PPP2R1A, PPP2R2A, PRKACA, PSMA7, PSMB1, PSMB3, PSMC3, PSMC5, PSMD1, PSMD10, PSMD11, PSMD3, PSMD4, PSMD7,…
R-HSA-446652	Interleukin-1 family signaling	2.03071	5.52198e-08	59	MAPK8, APP, BTRC, CASP1, CHUK, CUL1, FBXW11, HMGB1, IKBKB, IKBKG, IL1RAPL1, IL1RL1, IRAK1, IRAK2, MAP2K1, MAP2K4, MAP2K6, MAP3K3, MAP3K7, NFKB1, NFKB2, NFKBIA, PELI1, PELI2, PSMA7, PSMB1, PSMB3, PSMC3, PSMC5, PSMD1, PSMD10, PSMD11, PSMD3, PSMD4, PSMD7, PSME3, PTPN11, PTPN12, PTPN13, PTPN14, PTPN18, PTPN2, PTPN20, PTPN6, PTPN7, RELA, RPS27A, S100B, SKP1, SMAD3, SQSTM1, STAT3, TAB1, TNIP2, TRAF6, U…
R-HSA-389513	CTLA4 inhibitory signaling	3.87294	5.62459e-08	17	AKT1, AKT2, FYN, LCK, LYN, PPP2CA, PPP2CB, PPP2R1A, PPP2R5A, PPP2R5B, PPP2R5C, PPP2R5D, PPP2R5E, PTPN11, SRC, YES1, AKT3
R-HSA-6807004	Negative regulation of MET activity	3.87294	5.62459e-08	17	MET, CBL, EPS15, GRB2, HGF, HGS, PTPN1, PTPN2, PTPRJ, RPS27A, SH3GL3, SH3KBP1, STAM, STAM2, UBB, UBC, SH3GL1
R-HSA-5218921	VEGFR2 mediated cell proliferation	3.87294	5.62459e-08	17	HRAS, KDR, CALM1, CALM2, CALM3, ITPR3, KRAS, NRAS, PDPK1, PLCG1, PRKCA, PRKCB, PRKCD, PRKCZ, RASA1, SRC, VEGFA
R-HSA-445144	Signal transduction by L1	3.87294	5.62459e-08	17	EGFR, CSNK2A1, CSNK2A2, CSNK2B, FGFR1, ITGA5, ITGB1, ITGB3, MAP2K1, MAP2K2, MAPK1, MAPK3, NCAM1, NRP1, PAK1, RAC1, VAV2
R-HSA-1168372	Downstream signaling events of B Cell Receptor (BCR)	2.36329	5.81329e-08	41	HRAS, BTRC, CALM1, CALM2, CALM3, CHUK, CUL1, FBXW11, FKBP1A, IKBKB, IKBKG, KRAS, MAP3K7, NFATC3, NFKB1, NFKBIA, NRAS, PPIA, PPP3CB, PRKCB, PSMA7, PSMB1, PSMB3, PSMC3, PSMC5, PSMD1, PSMD10, PSMD11, PSMD3, PSMD4, PSMD7, PSME3, RASGRP1, RASGRP3, REL, RELA, RPS27A, SKP1, UBB, UBC, PSMB4
R-HSA-174143	APC/C-mediated degradation of cell cycle proteins	2.33648	5.83491e-08	42	ANAPC1, ANAPC10, ANAPC15, ANAPC7, AURKA, AURKB, BTRC, BUB3, CCNA1, CCNA2, CCNB1, CDC14A, CDC20, CDC23, CDC27, CDK1, CDK2, CUL1, FZR1, MAD2L1, NEK2, PLK1, PSMA7, PSMB1, PSMB3, PSMC3, PSMC5, PSMD1, PSMD10, PSMD11, PSMD3, PSMD4, PSMD7, PSME3, PTTG1, RPS27A, SKP1, SKP2, UBB, UBC, UBE2D1, PSMB4
R-HSA-453276	Regulation of mitotic cell cycle	2.33648	5.83491e-08	42	ANAPC1, ANAPC10, ANAPC15, ANAPC7, AURKA, AURKB, BTRC, BUB3, CCNA1, CCNA2, CCNB1, CDC14A, CDC20, CDC23, CDC27, CDK1, CDK2, CUL1, FZR1, MAD2L1, NEK2, PLK1, PSMA7, PSMB1, PSMB3, PSMC3, PSMC5, PSMD1, PSMD10, PSMD11, PSMD3, PSMD4, PSMD7, PSME3, PTTG1, RPS27A, SKP1, SKP2, UBB, UBC, UBE2D1, PSMB4
R-HSA-2173796	SMAD2/SMAD3:SMAD4 heterotrimer regulates transcription	3.28915	6.01095e-08	22	CCNC, CCNT1, CCNT2, CDK8, CDK9, CDKN2B, E2F4, HDAC1, JUNB, MEN1, MYC, RPS27A, SMAD2, SMAD3, SMAD4, SMAD7, SNW1, SP1, TFDP1, TGIF1, UBB, UBC
R-HSA-442742	CREB phosphorylation through the activation of Ras	3.28915	6.01095e-08	22	HRAS, BRAF, CALM1, CALM2, CALM3, CAMK2A, CAMK2D, CAMK2G, CREB1, DLG1, GRIN1, GRIN2B, GRIN2D, MAPK1, NEFL, PDPK1, RAF1, RASGRF1, RPS6KA1, RPS6KA2, RPS6KA3, DLG2
R-HSA-162906	HIV Infection	1.77346	6.60672e-08	86	AP2B1, BTRC, CCNH, CCNT1, CCNT2, CCR5, CDK7, CDK9, CXCR4, ELL, ERCC2, ERCC3, FYN, GTF2B, GTF2E2, GTF2F1, GTF2F2, GTF2H1, GTF2H2, GTF2H3, GTF2H4, HCK, HMGA1, KPNB1, LCK, LIG1, MNAT1, NCBP1, NEDD4L, NELFB, NELFCD, NMT1, NMT2, NPM1, NUP50, NUP62, PACS1, PDCD6IP, POLR2A, POLR2B, POLR2D, POLR2H, POLR2L, PPIA, PSMA7, PSMB1, PSMB3, PSMC3, PSMC5, PSMD1, PSMD10, PSMD11, PSMD3, PSMD4, PSMD7, PSME3, RAC1, R…
R-HSA-167161	HIV Transcription Initiation	2.85018	6.60672e-08	28	CCNH, CDK7, ERCC2, ERCC3, GTF2B, GTF2E2, GTF2F1, GTF2F2, GTF2H1, GTF2H2, GTF2H3, GTF2H4, MNAT1, POLR2A, POLR2B, POLR2D, POLR2H, POLR2L, TAF1, TAF10, TAF15, TAF2, TAF4, TAF9, TAF9B, TBP, GTF2E1, TAF12
R-HSA-167162	RNA Polymerase II HIV Promoter Escape	2.85018	6.60672e-08	28	CCNH, CDK7, ERCC2, ERCC3, GTF2B, GTF2E2, GTF2F1, GTF2F2, GTF2H1, GTF2H2, GTF2H3, GTF2H4, MNAT1, POLR2A, POLR2B, POLR2D, POLR2H, POLR2L, TAF1, TAF10, TAF15, TAF2, TAF4, TAF9, TAF9B, TBP, GTF2E1, TAF12
R-HSA-73776	RNA Polymerase II Promoter Escape	2.85018	6.60672e-08	28	CCNH, CDK7, ERCC2, ERCC3, GTF2B, GTF2E2, GTF2F1, GTF2F2, GTF2H1, GTF2H2, GTF2H3, GTF2H4, MNAT1, POLR2A, POLR2B, POLR2D, POLR2H, POLR2L, TAF1, TAF10, TAF15, TAF2, TAF4, TAF9, TAF9B, TBP, GTF2E1, TAF12
R-HSA-73779	RNA Polymerase II Transcription Pre-Initiation And Promoter Opening	2.85018	6.60672e-08	28	CCNH, CDK7, ERCC2, ERCC3, GTF2B, GTF2E2, GTF2F1, GTF2F2, GTF2H1, GTF2H2, GTF2H3, GTF2H4, MNAT1, POLR2A, POLR2B, POLR2D, POLR2H, POLR2L, TAF1, TAF10, TAF15, TAF2, TAF4, TAF9, TAF9B, TBP, GTF2E1, TAF12
R-HSA-75953	RNA Polymerase II Transcription Initiation	2.85018	6.60672e-08	28	CCNH, CDK7, ERCC2, ERCC3, GTF2B, GTF2E2, GTF2F1, GTF2F2, GTF2H1, GTF2H2, GTF2H3, GTF2H4, MNAT1, POLR2A, POLR2B, POLR2D, POLR2H, POLR2L, TAF1, TAF10, TAF15, TAF2, TAF4, TAF9, TAF9B, TBP, GTF2E1, TAF12
R-HSA-76042	RNA Polymerase II Transcription Initiation And Promoter Clearance	2.85018	6.60672e-08	28	CCNH, CDK7, ERCC2, ERCC3, GTF2B, GTF2E2, GTF2F1, GTF2F2, GTF2H1, GTF2H2, GTF2H3, GTF2H4, MNAT1, POLR2A, POLR2B, POLR2D, POLR2H, POLR2L, TAF1, TAF10, TAF15, TAF2, TAF4, TAF9, TAF9B, TBP, GTF2E1, TAF12
R-HSA-2644602	Signaling by NOTCH1 PEST Domain Mutants in Cancer	2.63957	7.76511e-08	32	CCNC, CDK8, CREBBP, CUL1, EP300, FBXW7, HDAC1, HDAC2, HDAC3, HDAC4, HDAC5, HDAC6, HDAC7, HDAC9, HEY1, KAT2A, KAT2B, MAML1, MYC, NCOR1, NCOR2, NOTCH1, PSEN1, PSEN2, RBPJ, RPS27A, SKP1, SNW1, TBL1X, UBB, UBC, NCSTN
R-HSA-2644603	Signaling by NOTCH1 in Cancer	2.63957	7.76511e-08	32	CCNC, CDK8, CREBBP, CUL1, EP300, FBXW7, HDAC1, HDAC2, HDAC3, HDAC4, HDAC5, HDAC6, HDAC7, HDAC9, HEY1, KAT2A, KAT2B, MAML1, MYC, NCOR1, NCOR2, NOTCH1, PSEN1, PSEN2, RBPJ, RPS27A, SKP1, SNW1, TBL1X, UBB, UBC, NCSTN
R-HSA-2644606	Constitutive Signaling by NOTCH1 PEST Domain Mutants	2.63957	7.76511e-08	32	CCNC, CDK8, CREBBP, CUL1, EP300, FBXW7, HDAC1, HDAC2, HDAC3, HDAC4, HDAC5, HDAC6, HDAC7, HDAC9, HEY1, KAT2A, KAT2B, MAML1, MYC, NCOR1, NCOR2, NOTCH1, PSEN1, PSEN2, RBPJ, RPS27A, SKP1, SNW1, TBL1X, UBB, UBC, NCSTN
R-HSA-2894858	Signaling by NOTCH1 HD+PEST Domain Mutants in Cancer	2.63957	7.76511e-08	32	CCNC, CDK8, CREBBP, CUL1, EP300, FBXW7, HDAC1, HDAC2, HDAC3, HDAC4, HDAC5, HDAC6, HDAC7, HDAC9, HEY1, KAT2A, KAT2B, MAML1, MYC, NCOR1, NCOR2, NOTCH1, PSEN1, PSEN2, RBPJ, RPS27A, SKP1, SNW1, TBL1X, UBB, UBC, NCSTN
R-HSA-2894862	Constitutive Signaling by NOTCH1 HD+PEST Domain Mutants	2.63957	7.76511e-08	32	CCNC, CDK8, CREBBP, CUL1, EP300, FBXW7, HDAC1, HDAC2, HDAC3, HDAC4, HDAC5, HDAC6, HDAC7, HDAC9, HEY1, KAT2A, KAT2B, MAML1, MYC, NCOR1, NCOR2, NOTCH1, PSEN1, PSEN2, RBPJ, RPS27A, SKP1, SNW1, TBL1X, UBB, UBC, NCSTN
R-HSA-190236	Signaling by FGFR	2.30963	8.40888e-08	42	FGF6, HRAS, PIK3CA, BRAF, CBL, FGFR1, FGFR2, FGFR3, FGFR4, FRS2, FRS3, GAB1, GRB2, GTF2F1, GTF2F2, HNRNPA1, HNRNPM, KRAS, MAPK1, MAPK3, NCBP1, NRAS, PIK3R1, PLCG1, POLR2A, POLR2B, POLR2D, POLR2H, POLR2L, PPP2CA, PPP2CB, PPP2R1A, PTPN11, RBFOX2, RPS27A, SHC1, SOS1, SPRY2, SRC, UBB, UBC, FGF7
R-HSA-6791226	Major pathway of rRNA processing in the nucleolus and cytosol	1.86197	1.00142e-07	72	BYSL, CSNK1D, DCAF13, DDX21, DDX47, EXOSC1, EXOSC2, EXOSC4, EXOSC5, EXOSC7, EXOSC8, FBL, GNL3, LTV1, MPHOSPH6, NCL, NOP56, NOP58, PELP1, RPL10, RPL10A, RPL11, RPL12, RPL13, RPL13A, RPL14, RPL17, RPL18A, RPL21, RPL22, RPL22L1, RPL23, RPL23A, RPL27, RPL27A, RPL28, RPL30, RPL31, RPL32, RPL34, RPL36, RPL38, RPL7, RPL9, RPLP0, RPLP2, RPP30, RPP38, RPP40, RPS11, RPS13, RPS15, RPS15A, RPS17, RPS2, RPS20…
R-HSA-68882	Mitotic Anaphase	1.82714	1.04078e-07	76	BIRC5, ANAPC1, ANAPC10, ANAPC15, ANAPC7, AURKB, BUB1, BUB3, CDC20, CDC23, CDC27, CDCA8, CENPA, CENPC, CLIP1, DYNC1H1, DYNLL1, EMD, INCENP, ITGB3BP, LMNA, LMNB1, MAD2L1, MAPRE1, NDC80, NDE1, PLK1, PPP1CC, PPP2CA, PPP2CB, PPP2R1A, PPP2R2A, PPP2R5A, PPP2R5B, PPP2R5C, PPP2R5D, PPP2R5E, PSMA7, PSMB1, PSMB3, PSMC3, PSMC5, PSMD1, PSMD10, PSMD11, PSMD3, PSMD4, PSMD7, PSME3, PTTG1, RAD21, RANBP2, RANGAP1,…
R-HSA-388841	Costimulation by the CD28 family	2.46046	1.12693e-07	36	MTOR, PIK3CA, RICTOR, AKT1, AKT2, CDC42, CSK, FYN, GRAP2, GRB2, LCK, LYN, MAP3K14, MAPKAP1, MLST8, PAK1, PDPK1, PIK3R1, PIK3R2, PIK3R3, PPP2CA, PPP2CB, PPP2R1A, PPP2R5A, PPP2R5B, PPP2R5C, PPP2R5D, PPP2R5E, PTPN11, PTPN6, RAC1, SRC, TNFRSF14, VAV1, YES1, AKT3
R-HSA-6802957	Oncogenic MAPK signaling	2.39211	1.18836e-07	38	HRAS, ACTB, ACTG1, APBB1IP, ARAF, ARRB1, ARRB2, BCL2L11, BRAF, BRAP, CNKSR1, CSK, FGA, FN1, IQGAP1, ITGB3, JAK2, KRAS, LMNA, MAP2K1, MAP2K2, MAPK1, MAPK3, MPRIP, NF1, NRAS, PHB, RAF1, RAP1B, RASA1, RASA2, RASA4, SND1, SRC, SYNGAP1, TLN1, TRIM24, YWHAB
R-HSA-198323	AKT phosphorylates targets in the cytosol	4.44249	1.18836e-07	13	AKT1, AKT1S1, AKT2, BAD, CASP9, CDKN1A, CHUK, GSK3A, GSK3B, MDM2, MKRN1, TSC2, AKT3
R-HSA-4839735	AXIN mutants destabilize the destruction complex, activating WNT signaling	4.44249	1.18836e-07	13	AMER1, APC, AXIN1, CSNK1A1, GSK3B, PPP2CA, PPP2CB, PPP2R1A, PPP2R5A, PPP2R5B, PPP2R5C, PPP2R5D, PPP2R5E
R-HSA-4839744	truncated APC mutants destabilize the destruction complex	4.44249	1.18836e-07	13	AMER1, APC, AXIN1, CSNK1A1, GSK3B, PPP2CA, PPP2CB, PPP2R1A, PPP2R5A, PPP2R5B, PPP2R5C, PPP2R5D, PPP2R5E
R-HSA-4839748	AMER1 mutants destabilize the destruction complex	4.44249	1.18836e-07	13	AMER1, APC, AXIN1, CSNK1A1, GSK3B, PPP2CA, PPP2CB, PPP2R1A, PPP2R5A, PPP2R5B, PPP2R5C, PPP2R5D, PPP2R5E
R-HSA-5467337	APC truncation mutants have impaired AXIN binding	4.44249	1.18836e-07	13	AMER1, APC, AXIN1, CSNK1A1, GSK3B, PPP2CA, PPP2CB, PPP2R1A, PPP2R5A, PPP2R5B, PPP2R5C, PPP2R5D, PPP2R5E
R-HSA-5467340	AXIN missense mutants destabilize the destruction complex	4.44249	1.18836e-07	13	AMER1, APC, AXIN1, CSNK1A1, GSK3B, PPP2CA, PPP2CB, PPP2R1A, PPP2R5A, PPP2R5B, PPP2R5C, PPP2R5D, PPP2R5E
R-HSA-5467348	Truncations of AMER1 destabilize the destruction complex	4.44249	1.18836e-07	13	AMER1, APC, AXIN1, CSNK1A1, GSK3B, PPP2CA, PPP2CB, PPP2R1A, PPP2R5A, PPP2R5B, PPP2R5C, PPP2R5D, PPP2R5E
R-HSA-195721	Signaling by WNT	1.62374	1.18836e-07	112	CTNNB1, TERT, AKT1, AKT2, AMER1, AP2B1, APC, ARRB2, ASH2L, AXIN1, AXIN2, BCL9, BCL9L, BTRC, CALM1, CALM2, CALM3, CAMK2A, CAV1, CBY1, CCDC88C, CDC73, CHD8, CLTA, CREBBP, CSNK1A1, CSNK2A1, CSNK2A2, CSNK2B, CTBP1, CTBP2, CTNNBIP1, CUL1, CUL3, DVL1, DVL2, DVL3, EP300, FRAT2, GNB4, GSK3B, HDAC1, HECW1, ITPR3, KAT5, KLHL12, KMT2D, LEF1, LEO1, MAP3K7, MEN1, MYC, PARD6A, PPP2CA, PPP2CB, PPP2R1A, PPP2R5A,…
R-HSA-2555396	Mitotic Metaphase and Anaphase	1.81801	1.27783e-07	76	BIRC5, ANAPC1, ANAPC10, ANAPC15, ANAPC7, AURKB, BUB1, BUB3, CDC20, CDC23, CDC27, CDCA8, CENPA, CENPC, CLIP1, DYNC1H1, DYNLL1, EMD, INCENP, ITGB3BP, LMNA, LMNB1, MAD2L1, MAPRE1, NDC80, NDE1, PLK1, PPP1CC, PPP2CA, PPP2CB, PPP2R1A, PPP2R2A, PPP2R5A, PPP2R5B, PPP2R5C, PPP2R5D, PPP2R5E, PSMA7, PSMB1, PSMB3, PSMC3, PSMC5, PSMD1, PSMD10, PSMD11, PSMD3, PSMD4, PSMD7, PSME3, PTTG1, RAD21, RANBP2, RANGAP1,…
R-HSA-2871809	FCERI mediated Ca+2 mobilization	3.18948	1.28085e-07	22	BTK, CALM1, CALM2, CALM3, GRAP2, GRB2, ITK, ITPR3, LAT, LCP2, LYN, NFATC3, PLCG1, PLCG2, PPP3CB, SHC1, SOS1, SYK, TXK, VAV1, VAV2, VAV3
R-HSA-5689896	Ovarian tumor domain proteases	3.02162	1.39994e-07	24	ESR1, PTEN, TP53, APC, CDK1, IFIH1, IKBKG, MAVS, OTUB1, OTUD3, OTUD5, RHOA, RIPK1, RNF128, RPS27A, TNIP2, TRAF3, TRAF6, TRIM25, UBB, UBC, UBE2D1, VCP, ZRANB1
R-HSA-3371571	HSF1-dependent transactivation	3.58817	1.45022e-07	18	MTOR, AKT1S1, CAMK2A, CAMK2D, CAMK2G, CREBBP, DNAJB1, EP300, FKBP4, HSF1, HSP90AA1, HSP90AB1, HSPA1A, HSPA1L, HSPA8, MLST8, PTGES3, RPTOR
R-HSA-8939211	ESR-mediated signaling	1.93209	1.46289e-07	63	ESR1, JUN, ATF2, AXIN1, BCL2, CARM1, CCND1, CCNT1, CDK9, CITED1, CREBBP, DDX5, EP300, ERBB4, ESR2, FKBP4, FKBP5, FOS, FOSB, FOXA1, GREB1, GTF2F1, GTF2F2, HDAC1, HSP90AA1, HSP90AB1, JUND, KAT2B, KAT5, KDM1A, KPNA2, MAPK1, MAPK3, MED1, MYC, NCOA1, NCOA2, NCOA3, NR5A2, NRIP1, PGR, POLR2A, POLR2B, POLR2D, POLR2H, POLR2L, POU2F1, PPID, PPP5C, PRMT1, PTGES3, RAD21, RUNX1, SMC1A, SMC3, SP1, STAG2, TBP, …
R-HSA-69275	G2/M Transition	1.82491	1.59861e-07	74	TP53, AURKA, BTRC, CCNA1, CCNA2, CCNB1, CCNH, CDC25A, CDC25B, CDC25C, CDK1, CDK11B, CDK2, CDK7, CDKN1A, CEP63, CEP70, CSNK1D, CUL1, DCTN2, DYNC1H1, DYNLL1, EP300, FBXL7, FBXW11, FOXM1, HSP90AA1, HSP90AB1, LIN54, LIN9, MAPRE1, MNAT1, NDE1, NEK2, PKMYT1, PLK1, PPP1CB, PPP2CA, PPP2CB, PPP2R1A, PPP2R2A, PRKACA, PSMA7, PSMB1, PSMB3, PSMC3, PSMC5, PSMD1, PSMD10, PSMD11, PSMD3, PSMD4, PSMD7, PSME3, RBBP…
R-HSA-1295596	Spry regulation of FGF signaling	4.1862	1.63009e-07	14	BRAF, CBL, GRB2, MAPK1, MAPK3, PPP2CA, PPP2CB, PPP2R1A, PTPN11, RPS27A, SPRY2, SRC, UBB, UBC
R-HSA-1963640	GRB2 events in ERBB2 signaling	4.1862	1.63009e-07	14	EGFR, HRAS, BTC, EGF, ERBB2, ERBB4, EREG, GRB2, HBEGF, KRAS, NRAS, NRG1, SOS1, NRG2
R-HSA-1963642	PI3K events in ERBB2 signaling	4.1862	1.63009e-07	14	EGFR, PIK3CA, BTC, EGF, ERBB2, ERBB3, ERBB4, EREG, GAB1, GRB2, HBEGF, NRG1, PIK3R1, NRG2
R-HSA-5684264	MAP3K8 (TPL2)-dependent MAPK1/3 activation	4.1862	1.63009e-07	14	BTRC, CHUK, CUL1, FBXW11, IKBKB, IKBKG, MAP2K1, MAP2K4, NFKB1, RPS27A, SKP1, TNIP2, UBB, UBC
R-HSA-881907	Gastrin-CREB signalling pathway via PKC and MAPK	3.98685	1.84543e-07	15	EGFR, HRAS, CREB1, GAST, GRB2, HBEGF, KRAS, MAPK1, MAPK3, NRAS, PRKCA, RPS6KA1, RPS6KA2, RPS6KA3, SOS1
R-HSA-8868773	rRNA processing in the nucleus and cytosol	1.81555	2.00749e-07	74	BYSL, CSNK1D, DCAF13, DDX21, DDX47, DKC1, EXOSC1, EXOSC2, EXOSC4, EXOSC5, EXOSC7, EXOSC8, FBL, GNL3, LTV1, MPHOSPH6, NAT10, NCL, NOP56, NOP58, PELP1, RPL10, RPL10A, RPL11, RPL12, RPL13, RPL13A, RPL14, RPL17, RPL18A, RPL21, RPL22, RPL22L1, RPL23, RPL23A, RPL27, RPL27A, RPL28, RPL30, RPL31, RPL32, RPL34, RPL36, RPL38, RPL7, RPL9, RPLP0, RPLP2, RPP30, RPP38, RPP40, RPS11, RPS13, RPS15, RPS15A, RPS17…
R-HSA-8851805	MET activates RAS signaling	4.78422	2.27292e-07	11	HRAS, MET, GRB2, HGF, KRAS, MUC20, NRAS, RANBP10, RANBP9, SHC1, SOS1
R-HSA-4755510	SUMOylation of immune response proteins	4.78422	2.27292e-07	11	IKBKE, IKBKG, NFKB2, NFKBIA, PIAS3, PIAS4, RELA, SUMO1, SUMO3, TOPORS, UBE2I
R-HSA-5655291	Signaling by FGFR4 in disease	4.78422	2.27292e-07	11	HRAS, PIK3CA, FGFR4, FRS2, GAB1, GRB2, KRAS, NRAS, PIK3R1, PLCG1, SOS1
R-HSA-2408522	Selenoamino acid metabolism	2.06776	2.27392e-07	51	AIMP1, AIMP2, CBS, RPL10, RPL10A, RPL11, RPL12, RPL13, RPL13A, RPL14, RPL17, RPL18A, RPL21, RPL22, RPL22L1, RPL23, RPL23A, RPL27, RPL27A, RPL28, RPL30, RPL31, RPL32, RPL34, RPL36, RPL38, RPL7, RPL9, RPLP0, RPLP2, RPS11, RPS13, RPS15, RPS15A, RPS17, RPS2, RPS20, RPS23, RPS25, RPS26, RPS27, RPS27A, RPS3, RPS4X, RPS5, RPS6, RPS7, RPS9, TXNRD1, NNMT, RPS24
R-HSA-8878171	Transcriptional regulation by RUNX1	1.72152	2.73823e-07	86	ARID1A, ARID1B, ESR1, KMT2A, PBRM1, SMARCB1, ABL1, ACTL6A, ASH2L, AXIN1, BLK, BMI1, CBX4, CCND1, CCND2, CCND3, CCNH, CDK6, CDK7, CREBBP, CSNK2A1, CSNK2A2, CSNK2B, CTSV, ELF1, EP300, GATA1, GATA2, HDAC1, HIPK2, IL3, ITCH, KAT2B, KMT2B, KMT2C, KMT2D, LDB1, LMO2, MNAT1, NFE2, PAX5, PML, PRKCB, PRMT1, PRMT6, PSMA7, PSMB1, PSMB3, PSMC3, PSMC5, PSMD1, PSMD10, PSMD11, PSMD3, PSMD4, PSMD7, PSME3, PTPN11,…
R-HSA-354192	Integrin alphaIIb beta3 signaling	3.36668	3.00486e-07	19	AKT1, APBB1IP, BCAR1, CRK, CSK, FGA, FN1, GRB2, ITGB3, PDPK1, PTK2, PTPN1, RAP1B, RASGRP1, SHC1, SOS1, SRC, SYK, TLN1
R-HSA-9006921	Integrin signaling	3.36668	3.00486e-07	19	AKT1, APBB1IP, BCAR1, CRK, CSK, FGA, FN1, GRB2, ITGB3, PDPK1, PTK2, PTPN1, RAP1B, RASGRP1, SHC1, SOS1, SRC, SYK, TLN1
R-HSA-202403	TCR signaling	2.05038	3.13052e-07	51	PIK3CA, PTEN, BTRC, CDC34, CHUK, CSK, CUL1, FBXW11, GRAP2, IKBKB, IKBKG, INPP5D, ITK, LAT, LCK, LCP2, MAP3K7, NCK1, NFKB1, NFKBIA, PAK1, PDPK1, PIK3R1, PIK3R2, PLCG1, PSMA7, PSMB1, PSMB3, PSMC3, PSMC5, PSMD1, PSMD10, PSMD11, PSMD3, PSMD4, PSMD7, PSME3, PTPN22, PTPRC, PTPRJ, RELA, RPS27A, SKP1, TRAF6, UBB, UBC, UBE2D1, UBE2D2, UBE2N, ZAP70, PSMB4
R-HSA-198725	Nuclear Events (kinase and transcription factor activation)	3.44464	3.88552e-07	18	ATF1, CREB1, DUSP3, DUSP4, DUSP7, ELK1, MAPK1, MAPK11, MAPK14, MAPK3, PPP2CA, PPP2CB, PPP2R1A, PPP2R5D, RPS6KA1, RPS6KA2, RPS6KA3, RPS6KA5
R-HSA-450531	Regulation of mRNA stability by proteins that bind AU-rich elements	2.22901	3.88758e-07	41	AKT1, DCP2, ELAVL1, EXOSC1, EXOSC2, EXOSC4, EXOSC5, EXOSC7, EXOSC8, HNRNPD, HSPA1A, HSPA8, HSPB1, MAPK11, MAPK14, PABPC1, PRKCA, PRKCD, PSMA7, PSMB1, PSMB3, PSMC3, PSMC5, PSMD1, PSMD10, PSMD11, PSMD3, PSMD4, PSMD7, PSME3, RPS27A, SET, TNFSF13, UBB, UBC, XPO1, XRN1, YWHAB, YWHAZ, EXOSC3, PSMB4
R-HSA-72312	rRNA processing	1.77366	3.96377e-07	76	BYSL, CSNK1D, DCAF13, DDX21, DDX47, DKC1, EXOSC1, EXOSC2, EXOSC4, EXOSC5, EXOSC7, EXOSC8, FBL, GNL3, HSD17B10, LTV1, MPHOSPH6, NAT10, NCL, NOP56, NOP58, PELP1, RPL10, RPL10A, RPL11, RPL12, RPL13, RPL13A, RPL14, RPL17, RPL18A, RPL21, RPL22, RPL22L1, RPL23, RPL23A, RPL27, RPL27A, RPL28, RPL30, RPL31, RPL32, RPL34, RPL36, RPL38, RPL7, RPL9, RPLP0, RPLP2, RPP30, RPP38, RPP40, RPS11, RPS13, RPS15, RPS…
R-HSA-167172	Transcription of the HIV genome	2.35934	4.02947e-07	36	CCNH, CCNT1, CCNT2, CDK7, CDK9, ELL, ERCC2, ERCC3, GTF2B, GTF2E2, GTF2F1, GTF2F2, GTF2H1, GTF2H2, GTF2H3, GTF2H4, MNAT1, NCBP1, NELFB, NELFCD, POLR2A, POLR2B, POLR2D, POLR2H, POLR2L, SSRP1, TAF1, TAF10, TAF15, TAF2, TAF4, TAF9, TAF9B, TBP, GTF2E1, TAF12
R-HSA-75035	Chk1/Chk2(Cds1) mediated inactivation of Cyclin B:Cdk1 complex	4.41621	4.75884e-07	12	CHEK2, CCNB1, CDC25C, CDK1, CHEK1, SFN, YWHAB, YWHAE, YWHAG, YWHAH, YWHAQ, YWHAZ
R-HSA-9027284	Erythropoietin activates RAS	4.41621	4.75884e-07	12	HRAS, IRS2, GRB2, JAK2, KRAS, LYN, NRAS, RAPGEF1, SHC1, SOS1, VAV1, CRKL
R-HSA-8862803	Deregulated CDK5 triggers multiple neurodegenerative pathways in Alzheimer's disease models	3.53617	4.77458e-07	17	JUN, APP, BCL2L11, CAPN1, CDC25A, CDC25B, CDC25C, CDK5, CDK5R1, FASLG, FOXO3, GOLGA2, LMNA, LMNB1, PRDX1, STAT4, YWHAE
R-HSA-8863678	Neurodegenerative Diseases	3.53617	4.77458e-07	17	JUN, APP, BCL2L11, CAPN1, CDC25A, CDC25B, CDC25C, CDK5, CDK5R1, FASLG, FOXO3, GOLGA2, LMNA, LMNB1, PRDX1, STAT4, YWHAE
R-HSA-5357956	TNFR1-induced NFkappaB signaling pathway	3.18948	5.19476e-07	20	BIRC2, BIRC3, CHUK, CYLD, IKBKB, IKBKG, MAP3K7, RACK1, RBCK1, RIPK1, RPS27A, TAB1, TNFRSF1A, TRAF2, UBB, UBC, USP2, USP21, USP4, XIAP
R-HSA-187687	Signalling to ERKs	3.18948	5.19476e-07	20	HRAS, BRAF, CRK, FRS2, GRB2, KRAS, MAPK11, MAPK14, NRAS, NTRK1, RALGDS, RAPGEF1, RIT2, SHC1, SHC2, SHC3, SOS1, SRC, YWHAB, CRKL
R-HSA-2682334	EPH-Ephrin signaling	2.1841	5.3464e-07	42	EPHB1, HRAS, ACTB, ACTG1, AP2B1, ARHGEF7, CDC42, CFL1, CLTA, CLTCL1, EFNA1, EFNA5, EFNB1, EFNB2, EPHA2, EPHA3, EPHB6, FYN, GRIN1, GRIN2B, ITSN1, LYN, MYH10, MYH11, MYL12A, NCK2, PAK1, PSEN1, PSEN2, PTK2, RAC1, RASA1, RHOA, SDCBP, SRC, TIAM1, VAV2, VAV3, WASL, YES1, ARPC1B, NCSTN
R-HSA-6782210	Gap-filling DNA repair synthesis and ligation in TC-NER	2.42891	5.68526e-07	33	CCNH, CDK7, CUL4B, DDB1, EP300, ERCC2, ERCC3, ERCC6, GTF2H1, GTF2H2, GTF2H3, GTF2H4, HMGN1, LIG1, MNAT1, PCNA, POLR2A, POLR2B, POLR2D, POLR2H, POLR2L, PPIE, PRPF19, RFC3, RFC4, RFC5, RPA1, RPS27A, UBB, UBC, USP7, CUL4A, POLD1
R-HSA-8875360	InlB-mediated entry of Listeria monocytogenes into host cell	4.14633	6.27761e-07	13	MET, CBL, EPS15, GRB2, HGS, RPS27A, SH3GL3, SH3KBP1, STAM, STAM2, UBB, UBC, SH3GL1
R-HSA-6804760	Regulation of TP53 Activity through Methylation	3.77702	6.45355e-07	15	CHEK2, TP53, ATM, EHMT1, EHMT2, EP300, KMT5A, L3MBTL1, MDM2, MDM4, PRMT5, RPS27A, SMYD2, UBB, UBC
R-HSA-432142	Platelet sensitization by LDL	3.93995	6.75303e-07	14	FGR, MAPK14, PECAM1, PLA2G4A, PPP2CA, PPP2CB, PPP2R1A, PPP2R5A, PPP2R5B, PPP2R5C, PPP2R5D, PPP2R5E, PTPN11, PTPN6
R-HSA-6802952	Signaling by BRAF and RAF fusions	2.47185	8.19986e-07	31	HRAS, ACTB, ACTG1, APBB1IP, ARAF, ARRB1, ARRB2, BCL2L11, BRAF, CNKSR1, CSK, FGA, FN1, IQGAP1, ITGB3, JAK2, KRAS, LMNA, MAP2K1, MAP2K2, MAPK1, MAPK3, MPRIP, NRAS, RAF1, RAP1B, SND1, SRC, TLN1, TRIM24, YWHAB
R-HSA-1226099	Signaling by FGFR in disease	2.43008	8.61562e-07	32	FGF6, HRAS, PIK3CA, BAG4, BCR, CUX1, FGFR1, FGFR2, FGFR3, FGFR4, FRS2, GAB1, GRB2, GTF2F1, GTF2F2, KRAS, NCBP1, NRAS, PIK3R1, PLCG1, POLR2A, POLR2B, POLR2D, POLR2H, POLR2L, SOS1, STAT1, STAT3, STAT5A, STAT5B, TRIM24, FGF7
R-HSA-6782135	Dual incision in TC-NER	2.39211	8.90292e-07	33	CCNH, CDK7, CUL4B, DDB1, EP300, ERCC2, ERCC3, ERCC6, GTF2H1, GTF2H2, GTF2H3, GTF2H4, HMGN1, MNAT1, PCNA, POLR2A, POLR2B, POLR2D, POLR2H, POLR2L, PPIE, PRPF19, RFC3, RFC4, RFC5, RPA1, RPS27A, UBB, UBC, USP7, XPA, CUL4A, POLD1
R-HSA-6791312	TP53 Regulates Transcription of Cell Cycle Genes	2.63621	9.30949e-07	27	TP53, ARID3A, AURKA, BAX, CARM1, CCNA1, CCNA2, CCNB1, CCNE1, CDC25C, CDK1, CDK2, CDKN1A, CNOT9, E2F1, E2F4, EP300, GADD45A, NPM1, PCNA, PLAGL1, PLK2, PLK3, PRMT1, SFN, TFDP1, PCBP4
R-HSA-8853334	Signaling by FGFR3 fusions in cancer	4.78422	9.84183e-07	10	HRAS, PIK3CA, FGFR3, FRS2, GAB1, GRB2, KRAS, NRAS, PIK3R1, SOS1
R-HSA-450341	Activation of the AP-1 family of transcription factors	4.78422	9.84183e-07	10	JUN, MAPK8, ATF2, FOS, MAPK1, MAPK10, MAPK11, MAPK14, MAPK3, MAPK9
R-HSA-74749	Signal attenuation	4.78422	9.84183e-07	10	IRS2, GRB10, GRB2, INS, INSR, IRS1, MAPK1, MAPK3, SHC1, SOS1
R-HSA-186797	Signaling by PDGF	2.4746	1.23358e-06	30	HRAS, PIK3CA, BCAR1, COL2A1, COL9A3, CRK, GRB2, GRB7, KRAS, NCK1, NCK2, NRAS, PDGFB, PDGFRA, PDGFRB, PIK3R1, PIK3R2, PLCG1, PTPN11, PTPN12, RAPGEF1, RASA1, SOS1, SRC, STAT1, STAT3, STAT5A, STAT5B, STAT6, CRKL
R-HSA-982772	Growth hormone receptor signaling	3.38883	1.24111e-06	17	IRS2, GHR, IRS1, JAK2, LYN, MAPK1, MAPK3, PTPN1, PTPN6, SH2B1, SOCS1, SOCS2, SOCS3, STAT1, STAT3, STAT5A, STAT5B
R-HSA-112382	Formation of RNA Pol II elongation complex	2.43133	1.28767e-06	31	CCNH, CCNT1, CCNT2, CDC73, CDK7, CDK9, EAF1, EAF2, ELL, ERCC2, ERCC3, GTF2F1, GTF2F2, GTF2H1, GTF2H2, GTF2H3, GTF2H4, LEO1, MLLT1, MNAT1, NCBP1, NELFB, NELFCD, PAF1, POLR2A, POLR2B, POLR2D, POLR2H, POLR2L, SSRP1, SUPT6H
R-HSA-75955	RNA Polymerase II Transcription Elongation	2.43133	1.28767e-06	31	CCNH, CCNT1, CCNT2, CDC73, CDK7, CDK9, EAF1, EAF2, ELL, ERCC2, ERCC3, GTF2F1, GTF2F2, GTF2H1, GTF2H2, GTF2H3, GTF2H4, LEO1, MLLT1, MNAT1, NCBP1, NELFB, NELFCD, PAF1, POLR2A, POLR2B, POLR2D, POLR2H, POLR2L, SSRP1, SUPT6H
R-HSA-204998	Cell death signalling via NRAGE, NRIF and NADE	2.26621	1.34934e-06	36	MAPK8, TRIO, AATF, ABR, AKAP13, ARHGEF1, ARHGEF12, ARHGEF15, ARHGEF18, ARHGEF7, BAD, BCL2L11, CASP2, CASP3, GNA13, ITGB3BP, ITSN1, NGFR, PREX1, PSEN1, PSEN2, RAC1, RPS27A, SOS1, SOS2, SQSTM1, TIAM1, TRAF6, UBB, UBC, VAV1, VAV2, VAV3, YWHAE, ARHGEF4, NCSTN
R-HSA-162587	HIV Life Cycle	1.86933	1.36804e-06	59	CCNH, CCNT1, CCNT2, CCR5, CDK7, CDK9, CXCR4, ELL, ERCC2, ERCC3, GTF2B, GTF2E2, GTF2F1, GTF2F2, GTF2H1, GTF2H2, GTF2H3, GTF2H4, HMGA1, LIG1, MNAT1, NCBP1, NEDD4L, NELFB, NELFCD, NMT1, NMT2, NUP50, NUP62, PDCD6IP, POLR2A, POLR2B, POLR2D, POLR2H, POLR2L, PPIA, RAN, RANBP2, RANGAP1, RPS27A, SSRP1, TAF1, TAF10, TAF15, TAF2, TAF4, TAF9, TAF9B, TBP, TSG101, UBB, UBC, VPS37C, XPO1, XRCC5, XRCC6, BANF1, G…
R-HSA-5654736	Signaling by FGFR1	2.58348	1.56491e-06	27	FGF6, HRAS, PIK3CA, BRAF, CBL, FGFR1, FRS2, FRS3, GAB1, GRB2, KRAS, MAPK1, MAPK3, NRAS, PIK3R1, PLCG1, PPP2CA, PPP2CB, PPP2R1A, PTPN11, RPS27A, SHC1, SOS1, SPRY2, SRC, UBB, UBC
R-HSA-198753	ERK/MAPK targets	3.47944	1.57376e-06	16	DUSP3, DUSP4, DUSP7, ELK1, MAPK1, MAPK11, MAPK14, MAPK3, PPP2CA, PPP2CB, PPP2R1A, PPP2R5D, RPS6KA1, RPS6KA2, RPS6KA3, RPS6KA5
R-HSA-936440	Negative regulators of DDX58/IFIH1 signaling	2.95496	1.58827e-06	21	ATG5, CYLD, IFIH1, IKBKE, IRF3, ITCH, MAVS, OTUD5, PIN1, RNF125, RPS27A, TAX1BP1, TRAF3, TRIM25, UBB, UBC, UBE2D1, UBE2D2, UBE2D3, UBE2K, UBE2L6
R-HSA-3928662	EPHB-mediated forward signaling	2.73384	1.75603e-06	24	EPHB1, HRAS, ACTB, ACTG1, CDC42, CFL1, EFNB1, EFNB2, EPHB6, FYN, GRIN1, GRIN2B, ITSN1, LYN, PAK1, PTK2, RAC1, RASA1, RHOA, SRC, TIAM1, WASL, YES1, ARPC1B
R-HSA-210990	PECAM1 interactions	4.38554	1.91374e-06	11	FYN, INPP5D, ITGB3, LCK, LYN, PECAM1, PLCG1, PTPN11, PTPN6, SRC, YES1
R-HSA-5213460	RIPK1-mediated regulated necrosis	3.58817	1.92843e-06	15	BIRC2, BIRC3, CASP8, CFLAR, FAS, FASLG, RIPK1, RIPK3, RPS27A, TNFRSF10A, TNFRSF10B, TRAF2, UBB, UBC, XIAP
R-HSA-5218859	Regulated Necrosis	3.58817	1.92843e-06	15	BIRC2, BIRC3, CASP8, CFLAR, FAS, FASLG, RIPK1, RIPK3, RPS27A, TNFRSF10A, TNFRSF10B, TRAF2, UBB, UBC, XIAP
R-HSA-983168	Antigen processing: Ubiquitination & Proteasome degradation	1.57926	1.96618e-06	102	KEAP1, TRAF7, ANAPC1, ANAPC10, ANAPC7, ARIH2, BLMH, BTBD6, BTRC, CBLB, CDC20, CDC23, CDC27, CDC34, CUL1, CUL2, CUL3, DCAF1, FBXL7, FBXO11, FBXW11, FBXW2, FBXW7, FZR1, GLMN, HECTD1, HECTD3, HERC2, HUWE1, ITCH, KLHL2, KLHL3, MKRN1, MYLIP, NEDD4, NEDD4L, PJA1, PRKN, PSMA7, PSMB1, PSMB3, PSMC3, PSMC5, PSMD1, PSMD10, PSMD11, PSMD3, PSMD4, PSMD7, PSME3, RBBP6, RBCK1, RCHY1, RLIM, RNF115, RNF123, RNF126…
R-HSA-176187	Activation of ATR in response to replication stress	2.84467	2.08521e-06	22	ATR, CDC25A, CDC25C, CDC45, CDC6, CDC7, CDK2, CHEK1, DBF4, MCM10, MCM2, MCM3, MCM5, MCM6, MCM7, ORC1, ORC4, RAD9A, RFC3, RFC4, RFC5, RPA1
R-HSA-1538133	G0 and Early G1	3.18948	2.1313e-06	18	CCNA1, CCNA2, CCNE1, CDC25A, CDC6, CDK1, CDK2, DYRK1A, E2F1, E2F4, HDAC1, LIN54, LIN9, MYC, PCNA, RBBP4, TFDP1, TOP2A
R-HSA-1251985	Nuclear signaling by ERBB4	3.18948	2.1313e-06	18	ESR1, BTC, ERBB4, EREG, GFAP, HBEGF, NCOR1, NRG1, PGR, PSEN1, PSEN2, S100B, SRC, STAT5A, WWOX, YAP1, NCSTN, NRG2
R-HSA-2467813	Separation of Sister Chromatids	1.75591	2.16822e-06	69	BIRC5, ANAPC1, ANAPC10, ANAPC15, ANAPC7, AURKB, BUB1, BUB3, CDC20, CDC23, CDC27, CDCA8, CENPA, CENPC, CLIP1, DYNC1H1, DYNLL1, INCENP, ITGB3BP, MAD2L1, MAPRE1, NDC80, NDE1, PLK1, PPP1CC, PPP2CA, PPP2CB, PPP2R1A, PPP2R5A, PPP2R5B, PPP2R5C, PPP2R5D, PPP2R5E, PSMA7, PSMB1, PSMB3, PSMC3, PSMC5, PSMD1, PSMD10, PSMD11, PSMD3, PSMD4, PSMD7, PSME3, PTTG1, RAD21, RANBP2, RANGAP1, RCC2, RPS27, RPS27A, SEC13…
R-HSA-69239	Synthesis of DNA	1.96997	2.16822e-06	49	ANAPC1, ANAPC10, ANAPC15, ANAPC7, CCNA1, CCNA2, CCNE1, CDC23, CDC27, CDC45, CDC6, CDK2, CUL1, FZR1, LIG1, MCM2, MCM3, MCM5, MCM6, MCM7, ORC1, ORC4, PCNA, POLA1, PRIM1, PSMA7, PSMB1, PSMB3, PSMC3, PSMC5, PSMD1, PSMD10, PSMD11, PSMD3, PSMD4, PSMD7, PSME3, RFC3, RFC4, RFC5, RPA1, RPS27A, SKP1, SKP2, UBB, UBC, UBE2D1, POLD1, PSMB4
R-HSA-983169	Class I MHC mediated antigen processing & presentation	1.52167	2.16822e-06	118	KEAP1, TRAF7, ANAPC1, ANAPC10, ANAPC7, ARIH2, BLMH, BTBD6, BTK, BTRC, CALR, CBLB, CDC20, CDC23, CDC27, CDC34, CHUK, CTSV, CUL1, CUL2, CUL3, DCAF1, FBXL7, FBXO11, FBXW11, FBXW2, FBXW7, FZR1, GLMN, HECTD1, HECTD3, HERC2, HUWE1, IKBKB, IKBKG, ITCH, KLHL2, KLHL3, LY96, MKRN1, MRC1, MYLIP, NCF1, NEDD4, NEDD4L, PDIA3, PJA1, PRKN, PSMA7, PSMB1, PSMB3, PSMC3, PSMC5, PSMD1, PSMD10, PSMD11, PSMD3, PSMD4, P…
R-HSA-6804114	TP53 Regulates Transcription of Genes Involved in G2 Cell Cycle Arrest	3.72106	2.2115e-06	14	TP53, AURKA, BAX, CARM1, CCNB1, CDC25C, CDK1, E2F4, EP300, GADD45A, PCNA, PRMT1, SFN, TFDP1
R-HSA-5675482	Regulation of necroptotic cell death	3.72106	2.2115e-06	14	BIRC2, BIRC3, CASP8, CFLAR, FAS, FASLG, RIPK1, RPS27A, TNFRSF10A, TNFRSF10B, TRAF2, UBB, UBC, XIAP
R-HSA-1250347	SHC1 events in ERBB4 signaling	4.10076	2.33194e-06	12	HRAS, BTC, ERBB4, EREG, GRB2, HBEGF, KRAS, NRAS, NRG1, SHC1, SOS1, NRG2
R-HSA-877312	Regulation of IFNG signaling	4.10076	2.33194e-06	12	JAK1, IFNGR1, JAK2, PIAS1, PTPN1, PTPN11, PTPN2, PTPN6, SOCS1, SOCS3, STAT1, SUMO1
R-HSA-2173791	TGF-beta receptor signaling in EMT (epithelial to mesenchymal transition)	3.88718	2.39645e-06	13	ARHGEF18, FKBP1A, PARD3, PARD6A, PRKCZ, RHOA, RPS27A, SMURF1, TGFB1, TGFBR1, TGFBR2, UBB, UBC
R-HSA-9020702	Interleukin-1 signaling	2.04375	2.43136e-06	44	APP, BTRC, CHUK, CUL1, FBXW11, HMGB1, IKBKB, IKBKG, IRAK1, IRAK2, MAP2K1, MAP2K4, MAP2K6, MAP3K3, MAP3K7, NFKB1, NFKB2, NFKBIA, PELI1, PELI2, PSMA7, PSMB1, PSMB3, PSMC3, PSMC5, PSMD1, PSMD10, PSMD11, PSMD3, PSMD4, PSMD7, PSME3, RELA, RPS27A, S100B, SKP1, SQSTM1, TAB1, TNIP2, TRAF6, UBB, UBC, UBE2N, PSMB4
R-HSA-438064	Post NMDA receptor activation events	2.75093	2.51739e-06	23	HRAS, BRAF, CALM1, CALM2, CALM3, CAMK2A, CAMK2D, CAMK2G, CREB1, DLG1, GRIN1, GRIN2B, GRIN2D, MAPK1, NEFL, PDPK1, PRKACA, RAF1, RASGRF1, RPS6KA1, RPS6KA2, RPS6KA3, DLG2
R-HSA-74751	Insulin receptor signalling cascade	2.48071	2.67909e-06	28	FGF6, HRAS, IRS2, PIK3CA, AKT2, FGFR1, FGFR2, FGFR3, FGFR4, FRS2, GAB1, GRB10, GRB2, INS, INSR, IRS1, KRAS, MAPK1, MAPK3, NRAS, PDPK1, PIK3R1, PIK3R2, PTPN11, SHC1, SOS1, TLR9, FGF7
R-HSA-937041	IKK complex recruitment mediated by RIP1	3.25327	2.84411e-06	17	BIRC2, BIRC3, CHUK, IKBKB, IKBKG, LY96, RIPK1, RIPK3, RPS27A, TICAM1, TRAF6, UBB, UBC, UBE2D1, UBE2D2, UBE2D3, UBE2N
R-HSA-73772	RNA Polymerase I Promoter Escape	3.03001	3.15215e-06	19	CCNH, CDK7, ERCC2, ERCC3, GTF2H1, GTF2H2, GTF2H3, GTF2H4, MNAT1, POLR1A, POLR1B, POLR2H, POLR2L, TAF1A, TAF1B, TAF1C, TAF1D, TBP, UBTF
R-HSA-5626467	RHO GTPases activate IQGAPs	3.03001	3.15215e-06	19	CTNNB1, ACTB, ACTG1, CALM1, CALM2, CALM3, CDC42, CDH1, CLIP1, CTNNA1, IQGAP1, MEN1, RAC1, TUBA1A, TUBA1B, TUBA1C, TUBA4A, TUBB4A, TUBB4B
R-HSA-9022692	Regulation of MECP2 expression and activity	3.03001	3.15215e-06	19	AURKB, CALM1, CALM2, CALM3, CAMK2A, CAMK2D, CAMK2G, CREB1, GPS2, HDAC1, HDAC2, HDAC3, HIPK2, NCOR1, NCOR2, PRKACA, SIN3A, TBL1X, TNRC6A
R-HSA-5696394	DNA Damage Recognition in GG-NER	2.76981	3.73217e-06	22	ACTB, ACTL6A, COPS2, COPS3, COPS4, COPS5, COPS6, COPS7A, COPS8, CUL4B, DDB1, DDB2, GPS1, MCRS1, PARP1, RPS27A, RUVBL1, UBB, UBC, YY1, CETN2, CUL4A
R-HSA-111465	Apoptotic cleavage of cellular proteins	2.76981	3.73217e-06	22	CTNNB1, APC, BIRC2, BMX, CASP3, CASP6, CASP7, CASP8, CDH1, DSP, FNTA, GSN, LMNA, LMNB1, MAPT, PLEC, PRKCD, PTK2, SPTAN1, STK24, TJP1, VIM
R-HSA-5663220	RHO GTPases Activate Formins	1.87209	3.78563e-06	54	BIRC5, ACTB, ACTG1, AURKB, BUB1, BUB3, CDC20, CDC42, CDCA8, CENPA, CENPC, CLIP1, DVL1, DVL2, DVL3, DYNC1H1, DYNLL1, INCENP, ITGB1, ITGB3BP, MAD2L1, MAPRE1, NDC80, NDE1, PLK1, PPP1CC, PPP2CA, PPP2CB, PPP2R1A, PPP2R5A, PPP2R5B, PPP2R5C, PPP2R5D, PPP2R5E, RAC1, RANBP2, RANGAP1, RCC2, RHOA, RHOD, RPS27, SEC13, SRC, SRF, TAOK1, TUBA1A, TUBA1B, TUBA1C, TUBA4A, TUBB4A, TUBB4B, XPO1, CENPE, RHOC
R-HSA-2871837	FCERI mediated NF-kB activation	2.15874	3.80292e-06	37	BTRC, CDC34, CHUK, CUL1, FBXW11, IKBKB, IKBKG, LYN, MAP3K7, NFKB1, NFKBIA, PDPK1, PSMA7, PSMB1, PSMB3, PSMC3, PSMC5, PSMD1, PSMD10, PSMD11, PSMD3, PSMD4, PSMD7, PSME3, RASGRP1, RASGRP4, RELA, RPS27A, SKP1, TAB1, TRAF6, UBB, UBC, UBE2D1, UBE2D2, UBE2N, PSMB4
R-HSA-5693532	DNA Double-Strand Break Repair	1.78688	3.95105e-06	62	BAP1, BRIP1, CHEK2, MAPK8, MRE11, TP53, ABL1, APBB1, ATM, ATR, BARD1, BLM, BRCA1, BRCA2, CCNA1, CCNA2, CDK2, CHEK1, DCLRE1C, HERC2, KAT5, KDM4A, KPNA2, MDC1, MUS81, NBN, NSD2, PALB2, PARP1, PAXIP1, PCNA, PIAS4, PPP4C, PPP5C, PRKDC, RAD50, RAD51, RAD9A, RBBP8, RFC3, RFC4, RFC5, RNF4, RNF8, RPA1, RPS27A, SMARCA5, SUMO1, SUMO2, TOPBP1, TP53BP1, UBB, UBC, UBE2I, UBE2N, UBE2V2, UIMC1, WRN, XRCC3, XRCC…
R-HSA-69473	G2/M DNA damage checkpoint	2.06477	4.13709e-06	41	BRIP1, CHEK2, MRE11, TP53, ATM, ATR, BARD1, BLM, BRCA1, CCNB1, CDC25C, CDK1, CHEK1, HERC2, KAT5, MDC1, NBN, NSD2, PIAS4, RAD50, RAD9A, RBBP8, RFC3, RFC4, RFC5, RNF8, RPA1, SFN, SUMO1, TOPBP1, TP53BP1, UBE2N, UBE2V2, UIMC1, WRN, YWHAB, YWHAE, YWHAG, YWHAH, YWHAQ, YWHAZ
R-HSA-198693	AKT phosphorylates targets in the nucleus	4.78422	4.13709e-06	9	AKT1, AKT2, CREB1, FOXO1, FOXO3, FOXO4, NR4A1, RPS6KB2, AKT3
R-HSA-8986944	Transcriptional Regulation by MECP2	2.43561	4.20832e-06	28	MET, PTEN, AURKB, BDNF, CALM1, CALM2, CALM3, CAMK2A, CAMK2D, CAMK2G, CREB1, FKBP5, GPS2, GRIN2B, HDAC1, HDAC2, HDAC3, HIPK2, IRAK1, NCOR1, NCOR2, PPARG, PRKACA, PTPN1, SGK1, SIN3A, TBL1X, TNRC6A
R-HSA-5357905	Regulation of TNFR1 signaling	2.89953	4.27896e-06	20	BIRC2, BIRC3, CASP8, CHUK, CYLD, IKBKB, IKBKG, RACK1, RBCK1, RIPK1, RPS27A, TAX1BP1, TNFRSF1A, TRAF2, UBB, UBC, USP2, USP21, USP4, XIAP
R-HSA-539107	Activation of E2F1 target genes at G1/S	3.07557	4.40801e-06	18	CCNA1, CCNE1, CDC45, CDC6, CDK1, DHFR, E2F1, E2F4, HDAC1, LIN54, LIN9, ORC1, PCNA, POLA1, RBBP4, RRM2, TFDP1, TK1
R-HSA-69205	G1/S-Specific Transcription	3.07557	4.40801e-06	18	CCNA1, CCNE1, CDC45, CDC6, CDK1, DHFR, E2F1, E2F4, HDAC1, LIN54, LIN9, ORC1, PCNA, POLA1, RBBP4, RRM2, TFDP1, TK1
R-HSA-9018519	Estrogen-dependent gene expression	1.81801	5.62837e-06	57	ESR1, JUN, ATF2, AXIN1, BCL2, CARM1, CCND1, CCNT1, CDK9, CITED1, CREBBP, DDX5, EP300, ERBB4, FKBP4, FOS, FOSB, FOXA1, GREB1, GTF2F1, GTF2F2, HDAC1, HSP90AA1, HSP90AB1, JUND, KAT2B, KAT5, KDM1A, KPNA2, MED1, MYC, NCOA1, NCOA2, NCOA3, NR5A2, NRIP1, PGR, POLR2A, POLR2B, POLR2D, POLR2H, POLR2L, POU2F1, PRMT1, PTGES3, RAD21, RUNX1, SMC1A, SMC3, SP1, STAG2, TBP, TGFA, TNRC6A, USF1, YY1, TLE3
R-HSA-176408	Regulation of APC/C activators between G1/S and early anaphase	2.1529	5.64976e-06	36	ANAPC1, ANAPC10, ANAPC15, ANAPC7, BTRC, BUB3, CCNA1, CCNA2, CCNB1, CDC20, CDC23, CDC27, CDK1, CDK2, CUL1, FZR1, MAD2L1, PLK1, PSMA7, PSMB1, PSMB3, PSMC3, PSMC5, PSMD1, PSMD10, PSMD11, PSMD3, PSMD4, PSMD7, PSME3, RPS27A, SKP1, UBB, UBC, UBE2D1, PSMB4
R-HSA-4641262	Disassembly of the destruction complex and recruitment of AXIN to the membrane	2.93227	6.26213e-06	19	CTNNB1, AMER1, APC, AXIN1, CAV1, CSNK1A1, DVL1, DVL2, DVL3, FRAT2, GSK3B, PPP2CA, PPP2CB, PPP2R1A, PPP2R5A, PPP2R5B, PPP2R5C, PPP2R5D, PPP2R5E
R-HSA-3371497	HSP90 chaperone cycle for steroid hormone receptors (SHR)	2.43725	6.36593e-06	27	AR, DCTN2, DNAJA1, DNAJA2, DNAJB1, DYNC1H1, DYNLL1, FKBP4, FKBP5, HSP90AA1, HSP90AB1, HSPA1A, HSPA1L, HSPA8, NR3C1, NR3C2, PGR, PTGES3, STIP1, TUBA1A, TUBA1B, TUBA1C, TUBA4A, TUBB4A, TUBB4B, CAPZA2, DCTN1
R-HSA-69052	Switching of origins to a post-replicative state	2.07316	6.56701e-06	39	ANAPC1, ANAPC10, ANAPC15, ANAPC7, CCNA1, CCNA2, CCNE1, CDC23, CDC27, CDC6, CDK2, CUL1, FZR1, MCM2, MCM3, MCM5, MCM6, MCM7, ORC1, ORC4, PSMA7, PSMB1, PSMB3, PSMC3, PSMC5, PSMD1, PSMD10, PSMD11, PSMD3, PSMD4, PSMD7, PSME3, RPS27A, SKP1, SKP2, UBB, UBC, UBE2D1, PSMB4
R-HSA-9028731	Activated NTRK2 signals through FRS2 and FRS3	4.3493	7.42606e-06	10	HRAS, BDNF, FRS2, FRS3, GRB2, KRAS, NRAS, NTRK2, PTPN11, SOS1
R-HSA-180292	GAB1 signalosome	4.3493	7.42606e-06	10	EGFR, PIK3CA, CSK, EGF, GAB1, GRB2, PIK3R1, PTPN11, PXN, SRC
R-HSA-5693579	Homologous DNA Pairing and Strand Exchange	2.61993	7.56753e-06	23	BRIP1, MRE11, ATM, ATR, BARD1, BLM, BRCA1, BRCA2, CHEK1, KAT5, NBN, PALB2, RAD50, RAD51, RAD9A, RBBP8, RFC3, RFC4, RFC5, RPA1, TOPBP1, WRN, XRCC3
R-HSA-111447	Activation of BAD and translocation to mitochondria	3.82738	8.61868e-06	12	AKT1, AKT2, BAD, BCL2, SFN, YWHAB, YWHAE, YWHAG, YWHAH, YWHAQ, YWHAZ, AKT3
R-HSA-933542	TRAF6 mediated NF-kB activation	3.18948	8.67391e-06	16	APP, CHUK, HMGB1, IFIH1, IKBKB, IKBKG, MAP3K1, MAVS, NFKB1, NFKB2, NFKBIA, RELA, S100B, TRAF2, TRAF6, TRIM25
R-HSA-8847993	ERBB2 Activates PTK6 Signaling	4.04819	8.67391e-06	11	EGFR, BTC, EGF, ERBB2, ERBB3, ERBB4, EREG, HBEGF, NRG1, PTK6, NRG2
R-HSA-9005891	Loss of function of MECP2 in Rett syndrome	4.04819	8.67391e-06	11	CALM1, CALM2, CALM3, GPS2, HDAC1, HDAC3, NCOR1, NCOR2, PRKACA, SIN3A, TBL1X
R-HSA-9005895	Pervasive developmental disorders	4.04819	8.67391e-06	11	CALM1, CALM2, CALM3, GPS2, HDAC1, HDAC3, NCOR1, NCOR2, PRKACA, SIN3A, TBL1X
R-HSA-209560	NF-kB is activated and signals survival	4.04819	8.67391e-06	11	IKBKB, IRAK1, NFKB1, NFKBIA, NGFR, RELA, RPS27A, SQSTM1, TRAF6, UBB, UBC
R-HSA-8948751	Regulation of PTEN stability and activity	2.21877	9.51592e-06	32	PTEN, AKT1, AKT2, CSNK2A1, CSNK2A2, CSNK2B, FRK, MKRN1, NEDD4, OTUD3, PSMA7, PSMB1, PSMB3, PSMC3, PSMC5, PSMD1, PSMD10, PSMD11, PSMD3, PSMD4, PSMD7, PSME3, RPS27A, STUB1, TNKS, TNKS2, TRIM27, UBB, UBC, XIAP, AKT3, PSMB4
R-HSA-389357	CD28 dependent PI3K/Akt signaling	3.26197	1.18432e-05	15	MTOR, PIK3CA, RICTOR, AKT1, AKT2, FYN, LCK, MAP3K14, MAPKAP1, MLST8, PDPK1, PIK3R1, PIK3R2, PIK3R3, AKT3
R-HSA-73863	RNA Polymerase I Transcription Termination	2.84063	1.18432e-05	19	CCNH, CDK7, ERCC2, ERCC3, GTF2H1, GTF2H2, GTF2H3, GTF2H4, MNAT1, POLR1A, POLR1B, POLR2H, POLR2L, TAF1A, TAF1B, TAF1C, TAF1D, TBP, UBTF
R-HSA-983695	Antigen activates B Cell Receptor (BCR) leading to generation of second messengers	2.84063	1.18432e-05	19	BLK, BLNK, BTK, CALM1, CALM2, CALM3, FYN, GRB2, ITPR3, LYN, NCK1, PIK3CD, PIK3R1, PLCG2, PTPN6, SH3KBP1, SOS1, SYK, VAV1
R-HSA-1500931	Cell-Cell communication	1.85435	1.23754e-05	50	CDH5, CTNNB1, PIK3CA, ACTB, ACTG1, ACTN4, AFDN, ANG, CD47, CDH1, CDH11, CDH13, CDH15, CDH2, CDH24, CDH3, CDH7, CDH8, CDH9, CLDN19, CLDN6, CTNNA1, CTNND1, FLNA, FYN, GRB2, ILK, IQGAP1, ITGB1, ITGB4, JUP, LIMS1, MAGI2, NCK1, NCK2, PARD3, PARD6A, PIK3R1, PIK3R2, PLEC, PRKCI, PTK2, PTK2B, PTPN11, PTPN6, PXN, SPTAN1, SPTBN1, SRC, WASL
R-HSA-75893	TNF signaling	2.559	1.26003e-05	23	BAG4, BIRC2, BIRC3, CASP8, CHUK, CYLD, IKBKB, IKBKG, MAP3K7, RACK1, RBCK1, RIPK1, RPS27A, TAB1, TAX1BP1, TNFRSF1A, TRAF2, UBB, UBC, USP2, USP21, USP4, XIAP
R-HSA-194315	Signaling by Rho GTPases	1.43311	1.39079e-05	133	AR, ARHGAP22, BIRC5, CTNNB1, NF2, TRIO, A2M, ABI2, ABL1, ABR, ACTB, ACTG1, AKAP13, ARHGAP1, ARHGAP10, ARHGAP29, ARHGAP32, ARHGEF1, ARHGEF12, ARHGEF15, ARHGEF18, ARHGEF7, AURKB, BAIAP2, BCR, BTK, BUB1, BUB3, CALM1, CALM2, CALM3, CDC20, CDC25C, CDC42, CDCA8, CDH1, CENPA, CENPC, CFL1, CHN2, CLIP1, CTNNA1, CTTN, DLC1, DVL1, DVL2, DVL3, DYNC1H1, DYNLL1, FLNA, GNA13, GOPC, GRB2, INCENP, IQGAP1, ITGB1, …
R-HSA-8953750	Transcriptional Regulation by E2F6	2.73384	1.45615e-05	20	SUZ12, BMI1, BRCA1, CBX5, CDC7, CHEK1, E2F1, EED, EHMT1, EHMT2, EZH2, RAD51, RBBP4, RBBP7, RBBP8, RING1, RNF2, RRM2, TFDP1, UXT
R-HSA-8939243	RUNX1 interacts with co-factors whose precise effect on RUNX1 targets is not known	2.64391	1.70932e-05	21	ARID1A, ARID1B, PBRM1, SMARCB1, ACTL6A, BMI1, CBX4, CSNK2A1, CSNK2A2, CSNK2B, EP300, HIPK2, RING1, RNF2, RUNX1, SMARCA2, SMARCA4, SMARCC2, SMARCD1, SMARCD3, SMARCE1
R-HSA-6804758	Regulation of TP53 Activity through Acetylation	2.87053	1.74903e-05	18	TP53, AKT1, AKT2, CHD3, CHD4, EP300, HDAC1, HDAC2, ING5, KAT6A, MAP2K6, MBD3, MTA2, PIN1, PML, RBBP4, RBBP7, AKT3
R-HSA-180336	SHC1 events in EGFR signaling	4.78422	1.81187e-05	8	EGFR, HRAS, EGF, GRB2, KRAS, NRAS, SHC1, SOS1
R-HSA-3304351	Signaling by TGF-beta Receptor Complex in Cancer	4.78422	1.81187e-05	8	FKBP1A, SMAD2, SMAD3, SMAD4, TGFB1, TGFBR1, TGFBR2, ZFYVE9
R-HSA-195258	RHO GTPase Effectors	1.514	1.84778e-05	100	AR, BIRC5, CTNNB1, NF2, ABI2, ABL1, ACTB, ACTG1, AURKB, BAIAP2, BTK, BUB1, BUB3, CALM1, CALM2, CALM3, CDC20, CDC25C, CDC42, CDCA8, CDH1, CENPA, CENPC, CFL1, CLIP1, CTNNA1, CTTN, DVL1, DVL2, DVL3, DYNC1H1, DYNLL1, FLNA, GOPC, GRB2, INCENP, IQGAP1, ITGB1, ITGB3BP, KDM1A, KLC3, KLK2, MAD2L1, MAPK1, MAPK3, MAPRE1, MEN1, MYH10, MYH11, MYL12A, NCF1, NCK1, NCOA2, NDC80, NDE1, PAK1, PDPK1, PLK1, PPP1CB, …
R-HSA-373760	L1CAM interactions	1.88098	1.91716e-05	46	EGFR, ACTB, ACTG1, ALCAM, ANK2, AP2B1, CLTA, CNTN2, CSNK2A1, CSNK2A2, CSNK2B, DLG1, DNM2, EZR, FGFR1, HSPA8, ITGA5, ITGB1, ITGB3, MAP2K1, MAP2K2, MAPK1, MAPK3, MSN, NCAM1, NRP1, NUMB, PAK1, RAC1, RANBP9, RDX, RPS6KA1, RPS6KA2, RPS6KA3, RPS6KA5, SDCBP, SPTAN1, SPTBN1, SRC, TUBA1A, TUBA1B, TUBA1C, TUBA4A, TUBB4A, TUBB4B, VAV2
R-HSA-9006931	Signaling by Nuclear Receptors	1.65885	1.96326e-05	69	ESR1, JUN, ATF2, AXIN1, BCL2, CARM1, CCND1, CCNT1, CDK9, CITED1, CREBBP, DDX5, EP300, ERBB4, ESR2, FKBP4, FKBP5, FOS, FOSB, FOXA1, GREB1, GTF2F1, GTF2F2, HDAC1, HSP90AA1, HSP90AB1, JUND, KAT2B, KAT5, KDM1A, KPNA2, MAPK1, MAPK3, MED1, MYC, NCOA1, NCOA2, NCOA3, NR5A2, NRIP1, PDK1, PDK3, PGR, POLR2A, POLR2B, POLR2D, POLR2H, POLR2L, POU2F1, PPID, PPP5C, PRMT1, PTGES3, RAD21, RARA, RARB, RARG, RUNX1, …
R-HSA-162599	Late Phase of HIV Life Cycle	1.80275	2.02373e-05	52	CCNH, CCNT1, CCNT2, CDK7, CDK9, ELL, ERCC2, ERCC3, GTF2B, GTF2E2, GTF2F1, GTF2F2, GTF2H1, GTF2H2, GTF2H3, GTF2H4, MNAT1, NCBP1, NEDD4L, NELFB, NELFCD, NMT1, NMT2, NUP50, NUP62, PDCD6IP, POLR2A, POLR2B, POLR2D, POLR2H, POLR2L, PPIA, RAN, RANBP2, RANGAP1, RPS27A, SSRP1, TAF1, TAF10, TAF15, TAF2, TAF4, TAF9, TAF9B, TBP, TSG101, UBB, UBC, VPS37C, XPO1, GTF2E1, TAF12
R-HSA-5633008	TP53 Regulates Transcription of Cell Death Genes	2.50084	2.03244e-05	23	BIRC5, TP53, ATM, BAX, BCL6, BNIP3L, CASP1, CASP10, CASP2, CASP6, CREBBP, FAS, IGFBP3, NDRG1, TNFRSF10A, TNFRSF10B, TP53BP2, TP53INP1, TP63, TP73, TRIAP1, ZNF420, NLRC4
R-HSA-442755	Activation of NMDA receptors and postsynaptic events	2.50084	2.03244e-05	23	HRAS, BRAF, CALM1, CALM2, CALM3, CAMK2A, CAMK2D, CAMK2G, CREB1, DLG1, GRIN1, GRIN2B, GRIN2D, MAPK1, NEFL, PDPK1, PRKACA, RAF1, RASGRF1, RPS6KA1, RPS6KA2, RPS6KA3, DLG2
R-HSA-69615	G1/S DNA Damage Checkpoints	2.18104	2.03244e-05	31	CDKN2A, CHEK2, TP53, ATM, CCNA1, CCNA2, CCNE1, CDC25A, CDK2, CDKN1A, CHEK1, COP1, MDM2, MDM4, PSMA7, PSMB1, PSMB3, PSMC3, PSMC5, PSMD1, PSMD10, PSMD11, PSMD3, PSMD4, PSMD7, PSME3, RPS27A, UBB, UBC, PCBP4, PSMB4
R-HSA-1368082	RORA activates gene expression	3.45527	2.03244e-05	13	CARM1, CHD9, CREBBP, EP300, MED1, NCOA1, NCOA2, NCOA6, RORA, RXRA, SMARCD3, SREBF1, TBL1X
R-HSA-210993	Tie2 Signaling	3.45527	2.03244e-05	13	HRAS, PIK3CA, DOK2, GRB14, GRB2, GRB7, KRAS, NRAS, PIK3R1, PIK3R2, PTPN11, SHC1, SOS1
R-HSA-418990	Adherens junctions interactions	2.75455	2.11338e-05	19	CDH5, CTNNB1, ACTB, ACTG1, AFDN, ANG, CDH1, CDH11, CDH13, CDH15, CDH2, CDH24, CDH3, CDH7, CDH8, CDH9, CTNNA1, CTNND1, JUP
R-HSA-113418	Formation of the Early Elongation Complex	2.75455	2.11338e-05	19	CCNH, CDK7, ERCC2, ERCC3, GTF2F1, GTF2F2, GTF2H1, GTF2H2, GTF2H3, GTF2H4, MNAT1, NCBP1, NELFB, NELFCD, POLR2A, POLR2B, POLR2D, POLR2H, POLR2L
R-HSA-167158	Formation of the HIV-1 Early Elongation Complex	2.75455	2.11338e-05	19	CCNH, CDK7, ERCC2, ERCC3, GTF2F1, GTF2F2, GTF2H1, GTF2H2, GTF2H3, GTF2H4, MNAT1, NCBP1, NELFB, NELFCD, POLR2A, POLR2B, POLR2D, POLR2H, POLR2L
R-HSA-445989	TAK1 activates NFkB by phosphorylation and activation of IKKs complex	2.75455	2.11338e-05	19	APP, CHUK, HMGB1, IKBKB, IKBKG, IRAK1, IRAK2, MAP3K7, NFKB1, NFKB2, NFKBIA, RELA, RPS27A, S100B, TAB1, TRAF6, UBB, UBC, UBE2N
R-HSA-72662	Activation of the mRNA upon binding of the cap-binding complex and eIFs, and subsequent binding to 43S	2.27048	2.21418e-05	28	EIF2S1, EIF2S2, EIF3B, EIF3F, EIF3I, EIF3L, EIF4E, EIF4EBP1, PABPC1, RPS11, RPS13, RPS15, RPS15A, RPS17, RPS2, RPS20, RPS23, RPS25, RPS26, RPS27, RPS27A, RPS3, RPS4X, RPS5, RPS6, RPS7, RPS9, RPS24
R-HSA-2428924	IGF1R signaling cascade	2.34698	2.22887e-05	26	FGF6, HRAS, IRS2, PIK3CA, AKT2, FGFR1, FGFR2, FGFR3, FGFR4, FRS2, GAB1, GRB2, IGF1R, IRS1, IRS4, KRAS, NRAS, PDPK1, PIK3R1, PIK3R2, PTPN11, SHC1, SOS1, TLR9, FGF7, IGF2
R-HSA-2151201	Transcriptional activation of mitochondrial biogenesis	2.30668	2.22887e-05	27	ATF2, ATP5F1B, CALM1, CALM2, CALM3, CARM1, CHD9, CREB1, CREBBP, ESRRA, HCFC1, HDAC3, MED1, NCOA1, NCOA2, NCOA6, NCOR1, PPARGC1A, PPARGC1B, RXRA, SIRT4, SMARCD3, TBL1X, GLUD1, NR1D1, TFB1M, TFB2M
R-HSA-193639	p75NTR signals via NF-kB	3.58817	2.52533e-05	12	IKBKB, IRAK1, NFKB1, NFKBIA, NGFR, PRKCI, RELA, RPS27A, SQSTM1, TRAF6, UBB, UBC
R-HSA-450321	JNK (c-Jun kinases) phosphorylation and activation mediated by activated human TAK1	3.12015	2.53524e-05	15	MAPK8, IKBKG, IRAK1, IRAK2, MAP2K4, MAP2K7, MAP3K7, MAPK10, MAPK9, RPS27A, TAB1, TRAF6, UBB, UBC, UBE2N
R-HSA-112409	RAF-independent MAPK1/3 activation	3.12015	2.53524e-05	15	JAK1, CDK1, DUSP1, DUSP10, DUSP16, DUSP4, DUSP7, IL6ST, JAK2, MAP2K1, MAP2K2, MAPK1, MAPK3, PTPN11, TYK2
R-HSA-5693616	Presynaptic phase of homologous DNA pairing and strand exchange	2.57612	2.78087e-05	21	BRIP1, MRE11, ATM, ATR, BARD1, BLM, BRCA1, BRCA2, CHEK1, KAT5, NBN, RAD50, RAD51, RAD9A, RBBP8, RFC3, RFC4, RFC5, RPA1, TOPBP1, WRN
R-HSA-76009	Platelet Aggregation (Plug Formation)	2.57612	2.78087e-05	21	AKT1, APBB1IP, BCAR1, COL1A1, CRK, CSK, FGA, FN1, GRB2, ITGB3, MPL, PDPK1, PTK2, PTPN1, RAP1B, RASGRP1, SHC1, SOS1, SRC, SYK, TLN1
R-HSA-69002	DNA Replication Pre-Initiation	2.02626	2.79782e-05	36	CDC45, CDC6, CDC7, CDK2, DBF4, E2F1, E2F2, E2F3, GMNN, MCM10, MCM2, MCM3, MCM5, MCM6, MCM7, ORC1, ORC4, POLA1, PRIM1, PSMA7, PSMB1, PSMB3, PSMC3, PSMC5, PSMD1, PSMD10, PSMD11, PSMD3, PSMD4, PSMD7, PSME3, RPA1, RPS27A, UBB, UBC, PSMB4
R-HSA-9020958	Interleukin-21 signaling	4.3058	2.87592e-05	9	JAK1, IL21R, IL2RG, JAK3, STAT1, STAT3, STAT4, STAT5A, STAT5B
R-HSA-6804759	Regulation of TP53 Activity through Association with Co-factors	3.75903	2.94113e-05	11	TP53, AKT1, AKT2, BANP, POU4F1, POU4F2, PPP1R13L, TP53BP2, TP63, TP73, AKT3
R-HSA-3371568	Attenuation phase	3.75903	2.94113e-05	11	CREBBP, DNAJB1, EP300, FKBP4, HSF1, HSP90AA1, HSP90AB1, HSPA1A, HSPA1L, HSPA8, PTGES3
R-HSA-8983432	Interleukin-15 signaling	3.75903	2.94113e-05	11	JAK1, GRB2, IL2RB, IL2RG, JAK3, SHC1, SOS1, SOS2, STAT3, STAT5A, STAT5B
R-HSA-9013694	Signaling by NOTCH4	2.04205	3.00499e-05	35	AKT1, CREBBP, CUL1, EP300, FBXW7, FLT4, HEY1, KAT2A, KAT2B, MAML1, NOTCH1, PSEN1, PSEN2, PSMA7, PSMB1, PSMB3, PSMC3, PSMC5, PSMD1, PSMD10, PSMD11, PSMD3, PSMD4, PSMD7, PSME3, RBPJ, RPS27A, SKP1, SMAD3, SNW1, UBB, UBC, YWHAZ, NCSTN, PSMB4
R-HSA-8856828	Clathrin-mediated endocytosis	1.777	3.07736e-05	52	EGFR, ACTB, ACTG1, ADRB2, AGTR1, AP2B1, ARFGAP1, ARRB1, ARRB2, AVP, CBL, CLTA, CLTCL1, COPS2, COPS3, COPS4, COPS5, COPS6, COPS7A, COPS8, CTTN, DNM2, DVL2, EGF, EPS15, GAK, GPS1, GRB2, GRK2, HGS, HSPA8, IL7R, ITSN1, ITSN2, M6PR, NEDD8, PIK3C2A, RAB5C, REPS2, RPS27A, SH3GL3, SH3KBP1, SNX9, STAM, STAM2, TRIP10, UBB, UBC, UBQLN1, WASL, GRK3, SH3GL1
R-HSA-1834949	Cytosolic sensors of pathogen-associated DNA	2.20226	3.08344e-05	29	CTNNB1, MRE11, CHUK, CREBBP, DHX9, EP300, IFI16, IKBKB, IKBKG, IRF3, IRF7, NFKB1, NFKB2, NFKBIA, POLR2H, POLR2L, PRKDC, RELA, RIPK1, RIPK3, RPS27A, STAT6, TICAM1, TLR3, TRIM21, UBB, UBC, XRCC5, XRCC6
R-HSA-9020558	Interleukin-2 signaling	3.98685	3.14015e-05	10	JAK1, IL2RB, IL2RG, JAK3, LCK, PTK2B, SHC1, STAT5A, STAT5B, SYK
R-HSA-167152	Formation of HIV elongation complex in the absence of HIV Tat	2.39211	3.25393e-05	24	CCNH, CCNT1, CCNT2, CDK7, CDK9, ELL, ERCC2, ERCC3, GTF2F1, GTF2F2, GTF2H1, GTF2H2, GTF2H3, GTF2H4, MNAT1, NCBP1, NELFB, NELFCD, POLR2A, POLR2B, POLR2D, POLR2H, POLR2L, SSRP1
R-HSA-2404192	Signaling by Type 1 Insulin-like Growth Factor 1 Receptor (IGF1R)	2.30352	3.28981e-05	26	FGF6, HRAS, IRS2, PIK3CA, AKT2, FGFR1, FGFR2, FGFR3, FGFR4, FRS2, GAB1, GRB2, IGF1R, IRS1, IRS4, KRAS, NRAS, PDPK1, PIK3R1, PIK3R2, PTPN11, SHC1, SOS1, TLR9, FGF7, IGF2
R-HSA-72695	Formation of the ternary complex, and subsequently, the 43S complex	2.34521	3.28981e-05	25	EIF2S1, EIF2S2, EIF3B, EIF3F, EIF3I, EIF3L, RPS11, RPS13, RPS15, RPS15A, RPS17, RPS2, RPS20, RPS23, RPS25, RPS26, RPS27, RPS27A, RPS3, RPS4X, RPS5, RPS6, RPS7, RPS9, RPS24
R-HSA-176814	Activation of APC/C and APC/C:Cdc20 mediated degradation of mitotic proteins	2.07736	3.45553e-05	33	ANAPC1, ANAPC10, ANAPC15, ANAPC7, BUB3, CCNA1, CCNA2, CCNB1, CDC20, CDC23, CDC27, CDK1, MAD2L1, NEK2, PLK1, PSMA7, PSMB1, PSMB3, PSMC3, PSMC5, PSMD1, PSMD10, PSMD11, PSMD3, PSMD4, PSMD7, PSME3, PTTG1, RPS27A, UBB, UBC, UBE2D1, PSMB4
R-HSA-5621575	CD209 (DC-SIGN) signaling	3.18948	3.45993e-05	14	HRAS, CREBBP, EP300, FYN, KRAS, LYN, NFKB1, NRAS, PAK1, PRKACA, RAF1, RELA, RELB, RPS6KA5
R-HSA-4791275	Signaling by WNT in cancer	2.67354	3.62059e-05	19	CTNNB1, AMER1, APC, AXIN1, CSNK1A1, CTBP1, CTBP2, GSK3B, PPP2CA, PPP2CB, PPP2R1A, PPP2R5A, PPP2R5B, PPP2R5C, PPP2R5D, PPP2R5E, TCF7L2, TNKS, TNKS2
R-HSA-212165	Epigenetic regulation of gene expression	1.7456	3.70302e-05	54	SUZ12, ACTB, AEBP2, CCNH, CDK7, CHD3, CHD4, DDX21, DNMT1, DNMT3L, EED, EHMT2, EP300, ERCC2, ERCC3, ERCC6, EZH2, GSK3B, GTF2H1, GTF2H2, GTF2H3, GTF2H4, HDAC1, HDAC2, KAT2A, KAT2B, MBD3, MNAT1, MTA1, MTA2, MYBBP1A, MYO1C, POLR1A, POLR1B, POLR2H, POLR2L, RBBP4, RBBP7, SIN3A, SIN3B, SIRT1, SMARCA5, SUDS3, SUV39H1, TAF1A, TAF1B, TAF1C, TAF1D, TBP, TDG, TET2, UBTF, UHRF1, DNMT3A
R-HSA-1445148	Translocation of SLC2A4 (GLUT4) to the plasma membrane	2.11873	3.93197e-05	31	ACTB, ACTG1, AKT1, AKT2, CALM1, CALM2, CALM3, EXOC1, EXOC2, KIFAP3, MYO1C, PRKAA2, PRKAB2, PRKAG1, RAB4A, RAC1, SFN, SLC2A4, TUBA1A, TUBA1B, TUBA1C, TUBA4A, TUBB4A, TUBB4B, YWHAB, YWHAE, YWHAG, YWHAH, YWHAQ, YWHAZ, EXOC3
R-HSA-5685938	HDR through Single Strand Annealing (SSA)	2.58607	4.09295e-05	20	BRIP1, MRE11, ABL1, ATM, ATR, BARD1, BLM, BRCA1, KAT5, NBN, RAD50, RAD51, RAD9A, RBBP8, RFC3, RFC4, RFC5, RPA1, TOPBP1, WRN
R-HSA-2500257	Resolution of Sister Chromatid Cohesion	1.81338	4.37385e-05	47	BIRC5, AURKB, BUB1, BUB3, CCNB1, CDC20, CDCA8, CDK1, CENPA, CENPC, CLIP1, DYNC1H1, DYNLL1, INCENP, ITGB3BP, MAD2L1, MAPRE1, NDC80, NDE1, PLK1, PPP1CC, PPP2CA, PPP2CB, PPP2R1A, PPP2R5A, PPP2R5B, PPP2R5C, PPP2R5D, PPP2R5E, RAD21, RANBP2, RANGAP1, RCC2, RPS27, SEC13, SMC1A, SMC3, STAG2, TAOK1, TUBA1A, TUBA1B, TUBA1C, TUBA4A, TUBB4A, TUBB4B, XPO1, CENPE
R-HSA-8856825	Cargo recognition for clathrin-mediated endocytosis	1.91369	4.45108e-05	40	EGFR, ADRB2, AGTR1, AP2B1, ARRB1, ARRB2, AVP, CBL, CLTA, CLTCL1, COPS2, COPS3, COPS4, COPS5, COPS6, COPS7A, COPS8, DVL2, EGF, EPS15, GPS1, GRB2, GRK2, HGS, IL7R, ITSN1, ITSN2, M6PR, NEDD8, REPS2, RPS27A, SH3GL3, SH3KBP1, STAM, STAM2, UBB, UBC, UBQLN1, GRK3, SH3GL1
R-HSA-72086	mRNA Capping	2.80455	4.50595e-05	17	CCNH, CDK7, ERCC2, ERCC3, GTF2F1, GTF2F2, GTF2H1, GTF2H2, GTF2H3, GTF2H4, MNAT1, NCBP1, POLR2A, POLR2B, POLR2D, POLR2H, POLR2L
R-HSA-380972	Energy dependent regulation of mTOR by LKB1-AMPK	2.80455	4.50595e-05	17	MTOR, RHEB, STK11, TSC1, CAB39, LAMTOR5, MLST8, PPM1A, PRKAA1, PRKAA2, PRKAB2, PRKAG1, RPTOR, RRAGB, STRADA, STRADB, TSC2
R-HSA-2172127	DAP12 interactions	2.44774	4.70356e-05	22	HRAS, PIK3CA, BTK, FYN, GRAP2, GRB2, KRAS, LAT, LCK, LCP2, NRAS, PIK3R1, PIK3R2, PLCG1, PLCG2, RAC1, SHC1, SOS1, SYK, VAV2, VAV3, KLRC2
R-HSA-447115	Interleukin-12 family signaling	2.22714	4.70764e-05	27	JAK1, AIP, ANXA2, CDC42, CFL1, FOXO3, HNRNPA2B1, HSPA9, IL27RA, IL6ST, JAK2, LMNB1, MIF, MSN, P4HB, PITPNA, PPIA, RAP1B, RPLP0, SERPINB2, SNRPA1, STAT1, STAT3, STAT4, TCP1, TYK2, GSTA2
R-HSA-72649	Translation initiation complex formation	2.22714	4.70764e-05	27	EIF2S1, EIF2S2, EIF3B, EIF3F, EIF3I, EIF3L, EIF4E, PABPC1, RPS11, RPS13, RPS15, RPS15A, RPS17, RPS2, RPS20, RPS23, RPS25, RPS26, RPS27, RPS27A, RPS3, RPS4X, RPS5, RPS6, RPS7, RPS9, RPS24
R-HSA-167169	HIV Transcription Elongation	2.39211	4.81247e-05	23	CCNH, CCNT1, CDK7, CDK9, ELL, ERCC2, ERCC3, GTF2F1, GTF2F2, GTF2H1, GTF2H2, GTF2H3, GTF2H4, MNAT1, NCBP1, NELFB, NELFCD, POLR2A, POLR2B, POLR2D, POLR2H, POLR2L, SSRP1
R-HSA-167200	Formation of HIV-1 elongation complex containing HIV-1 Tat	2.39211	4.81247e-05	23	CCNH, CCNT1, CDK7, CDK9, ELL, ERCC2, ERCC3, GTF2F1, GTF2F2, GTF2H1, GTF2H2, GTF2H3, GTF2H4, MNAT1, NCBP1, NELFB, NELFCD, POLR2A, POLR2B, POLR2D, POLR2H, POLR2L, SSRP1
R-HSA-167246	Tat-mediated elongation of the HIV-1 transcript	2.39211	4.81247e-05	23	CCNH, CCNT1, CDK7, CDK9, ELL, ERCC2, ERCC3, GTF2F1, GTF2F2, GTF2H1, GTF2H2, GTF2H3, GTF2H4, MNAT1, NCBP1, NELFB, NELFCD, POLR2A, POLR2B, POLR2D, POLR2H, POLR2L, SSRP1
R-HSA-75153	Apoptotic execution phase	2.30011	4.85453e-05	25	CTNNB1, APC, BIRC2, BMX, CASP3, CASP6, CASP7, CASP8, CDH1, DSP, FNTA, GSN, HMGB1, HMGB2, KPNB1, LMNA, LMNB1, MAPT, PLEC, PRKCD, PTK2, SPTAN1, STK24, TJP1, VIM
R-HSA-2428928	IRS-related events triggered by IGF1R	2.30011	4.85453e-05	25	FGF6, HRAS, IRS2, PIK3CA, AKT2, FGFR1, FGFR2, FGFR3, FGFR4, FRS2, GAB1, GRB2, IGF1R, IRS1, IRS4, KRAS, NRAS, PDPK1, PIK3R1, PIK3R2, PTPN11, SOS1, TLR9, FGF7, IGF2
R-HSA-8941326	RUNX2 regulates bone development	2.69113	5.3347e-05	18	AR, RB1, ABL1, COL1A1, GLI2, HDAC3, HDAC4, HDAC6, HEY1, MAF, MAPK1, MAPK3, RUNX2, SMAD1, SMAD4, SRC, YAP1, YES1
R-HSA-1810476	RIP-mediated NFkB activation via ZBP1	3.3771	6.30009e-05	12	CHUK, DHX9, IKBKB, IKBKG, NFKB1, NFKB2, NFKBIA, RELA, RIPK1, RIPK3, TICAM1, TLR3
R-HSA-450604	KSRP (KHSRP) binds and destabilizes mRNA	3.3771	6.30009e-05	12	AKT1, DCP2, EXOSC1, EXOSC2, EXOSC4, EXOSC5, EXOSC7, EXOSC8, MAPK11, MAPK14, YWHAZ, EXOSC3
R-HSA-5693607	Processing of DNA double-strand break ends	1.90393	6.34929e-05	39	BRIP1, MRE11, ATM, ATR, BARD1, BLM, BRCA1, CCNA1, CCNA2, CDK2, CHEK1, HERC2, KAT5, MDC1, NBN, NSD2, PIAS4, PPP4C, RAD50, RAD9A, RBBP8, RFC3, RFC4, RFC5, RNF4, RNF8, RPA1, RPS27A, SUMO1, SUMO2, TOPBP1, TP53BP1, UBB, UBC, UBE2I, UBE2N, UBE2V2, UIMC1, WRN
R-HSA-202424	Downstream TCR signaling	1.90393	6.34929e-05	39	PIK3CA, PTEN, BTRC, CDC34, CHUK, CUL1, FBXW11, IKBKB, IKBKG, INPP5D, LCK, MAP3K7, NFKB1, NFKBIA, PDPK1, PIK3R1, PIK3R2, PSMA7, PSMB1, PSMB3, PSMC3, PSMC5, PSMD1, PSMD10, PSMD11, PSMD3, PSMD4, PSMD7, PSME3, RELA, RPS27A, SKP1, TRAF6, UBB, UBC, UBE2D1, UBE2D2, UBE2N, PSMB4
R-HSA-167160	RNA Pol II CTD phosphorylation and interaction with CE during HIV infection	2.8351	6.57341e-05	16	CCNH, CDK7, ERCC2, ERCC3, GTF2F1, GTF2F2, GTF2H1, GTF2H2, GTF2H3, GTF2H4, MNAT1, POLR2A, POLR2B, POLR2D, POLR2H, POLR2L
R-HSA-77075	RNA Pol II CTD phosphorylation and interaction with CE	2.8351	6.57341e-05	16	CCNH, CDK7, ERCC2, ERCC3, GTF2F1, GTF2F2, GTF2H1, GTF2H2, GTF2H3, GTF2H4, MNAT1, POLR2A, POLR2B, POLR2D, POLR2H, POLR2L
R-HSA-5655302	Signaling by FGFR1 in disease	2.51801	6.6048e-05	20	FGF6, HRAS, PIK3CA, BAG4, BCR, CUX1, FGFR1, FRS2, GAB1, GRB2, KRAS, NRAS, PIK3R1, PLCG1, SOS1, STAT1, STAT3, STAT5A, STAT5B, TRIM24
R-HSA-176409	APC/C:Cdc20 mediated degradation of mitotic proteins	2.04127	6.86311e-05	32	ANAPC1, ANAPC10, ANAPC15, ANAPC7, BUB3, CCNA1, CCNA2, CCNB1, CDC20, CDC23, CDC27, CDK1, MAD2L1, NEK2, PSMA7, PSMB1, PSMB3, PSMC3, PSMC5, PSMD1, PSMD10, PSMD11, PSMD3, PSMD4, PSMD7, PSME3, PTTG1, RPS27A, UBB, UBC, UBE2D1, PSMB4
R-HSA-5696400	Dual Incision in GG-NER	2.45046	6.99026e-05	21	CUL4B, DDB1, DDB2, ERCC2, ERCC3, GTF2H1, GTF2H2, GTF2H3, GTF2H4, PARP1, PCNA, RFC3, RFC4, RFC5, RPA1, RPS27A, UBB, UBC, XPA, CUL4A, POLD1
R-HSA-442982	Ras activation upon Ca2+ influx through NMDA receptor	3.04451	7.171e-05	14	HRAS, CALM1, CALM2, CALM3, CAMK2A, CAMK2D, CAMK2G, DLG1, GRIN1, GRIN2B, GRIN2D, NEFL, RASGRF1, DLG2
R-HSA-5603029	IkBA variant leads to EDA-ID	4.78422	7.23833e-05	7	CHUK, IKBKB, IKBKG, NFKB1, NFKB2, NFKBIA, RELA
R-HSA-179812	GRB2 events in EGFR signaling	4.78422	7.23833e-05	7	EGFR, HRAS, EGF, GRB2, KRAS, NRAS, SOS1
R-HSA-3656532	TGFBR1 KD Mutants in Cancer	4.78422	7.23833e-05	7	FKBP1A, SMAD2, SMAD3, TGFB1, TGFBR1, TGFBR2, ZFYVE9
R-HSA-3656534	Loss of Function of TGFBR1 in Cancer	4.78422	7.23833e-05	7	FKBP1A, SMAD2, SMAD3, TGFB1, TGFBR1, TGFBR2, ZFYVE9
R-HSA-112412	SOS-mediated signalling	4.78422	7.23833e-05	7	HRAS, IRS2, GRB2, IRS1, KRAS, NRAS, SOS1
R-HSA-3304349	Loss of Function of SMAD2/3 in Cancer	4.78422	7.23833e-05	7	SMAD2, SMAD3, SMAD4, TGFB1, TGFBR1, TGFBR2, ZFYVE9
R-HSA-3315487	SMAD2/3 MH2 Domain Mutants in Cancer	4.78422	7.23833e-05	7	SMAD2, SMAD3, SMAD4, TGFB1, TGFBR1, TGFBR2, ZFYVE9
R-HSA-6785631	ERBB2 Regulates Cell Motility	3.50843	7.94661e-05	11	EGFR, BTC, EGF, ERBB2, ERBB3, ERBB4, EREG, HBEGF, NRG1, RHOA, NRG2
R-HSA-937039	IRAK1 recruits IKK complex	3.50843	7.94661e-05	11	CHUK, IKBKB, IKBKG, IRAK1, PELI1, PELI2, RPS27A, TRAF6, UBB, UBC, UBE2N
R-HSA-975144	IRAK1 recruits IKK complex upon TLR7/8 or 9 stimulation	3.50843	7.94661e-05	11	CHUK, IKBKB, IKBKG, IRAK1, PELI1, PELI2, RPS27A, TRAF6, UBB, UBC, UBE2N
R-HSA-69563	p53-Dependent G1 DNA Damage Response	2.10216	8.35976e-05	29	CDKN2A, CHEK2, TP53, ATM, CCNA1, CCNA2, CCNE1, CDK2, CDKN1A, COP1, MDM2, MDM4, PSMA7, PSMB1, PSMB3, PSMC3, PSMC5, PSMD1, PSMD10, PSMD11, PSMD3, PSMD4, PSMD7, PSME3, RPS27A, UBB, UBC, PCBP4, PSMB4
R-HSA-69580	p53-Dependent G1/S DNA damage checkpoint	2.10216	8.35976e-05	29	CDKN2A, CHEK2, TP53, ATM, CCNA1, CCNA2, CCNE1, CDK2, CDKN1A, COP1, MDM2, MDM4, PSMA7, PSMB1, PSMB3, PSMC3, PSMC5, PSMD1, PSMD10, PSMD11, PSMD3, PSMD4, PSMD7, PSME3, RPS27A, UBB, UBC, PCBP4, PSMB4
R-HSA-5687128	MAPK6/MAPK4 signaling	1.93519	8.38954e-05	36	JUN, CCND3, CDC14A, CDC14B, CDC42, CDK1, DNAJB1, ETV4, FOXO1, FOXO3, HSPB1, IGF2BP1, MAPKAPK5, MYC, NCOA3, PAK1, PRKACA, PSMA7, PSMB1, PSMB3, PSMC3, PSMC5, PSMD1, PSMD10, PSMD11, PSMD3, PSMD4, PSMD7, PSME3, RAC1, RPS27A, TNRC6A, UBB, UBC, XPO1, PSMB4
R-HSA-187577	SCF(Skp2)-mediated degradation of p27/p21	2.1529	9.43655e-05	27	CCNA1, CCNA2, CCND1, CCNE1, CDK2, CDK4, CDKN1A, CUL1, PSMA7, PSMB1, PSMB3, PSMC3, PSMC5, PSMD1, PSMD10, PSMD11, PSMD3, PSMD4, PSMD7, PSME3, PTK6, RPS27A, SKP1, SKP2, UBB, UBC, PSMB4
R-HSA-157118	Signaling by NOTCH	1.54724	9.47491e-05	76	EGFR, JUN, TP53, AKT1, ARRB1, ARRB2, ATP2A1, ATP2A2, B4GALT1, CCNC, CCND1, CDK8, CREB1, CREBBP, CUL1, E2F1, E2F3, EGF, ELF3, EP300, FBXW7, FLT4, HDAC1, HDAC2, HDAC3, HDAC4, HDAC5, HDAC6, HDAC7, HDAC9, HEY1, HIF1A, ITCH, KAT2A, KAT2B, MAML1, MDK, MYC, NCOR1, NCOR2, NOTCH1, NUMB, PRKCI, PSEN1, PSEN2, PSMA7, PSMB1, PSMB3, PSMC3, PSMC5, PSMD1, PSMD10, PSMD11, PSMD3, PSMD4, PSMD7, PSME3, RBPJ, RPS27A,…
R-HSA-1358803	Downregulation of ERBB2:ERBB3 signaling	3.68017	9.76177e-05	10	AKT1, AKT2, ERBB2, ERBB3, NRG1, RPS27A, UBB, UBC, AKT3, NRG2
R-HSA-5210891	Uptake and function of anthrax toxins	3.68017	9.76177e-05	10	CALM1, CALM2, CALM3, MAP2K1, MAP2K2, MAP2K3, MAP2K4, MAP2K6, MAP2K7, PDCD6IP
R-HSA-8939902	Regulation of RUNX2 expression and activity	2.03166	9.8908e-05	31	ESR1, CUL1, ESRRA, FBXW7, GSK3B, NR3C1, PPARGC1A, PPARGC1B, PSMA7, PSMB1, PSMB3, PSMC3, PSMC5, PSMD1, PSMD10, PSMD11, PSMD3, PSMD4, PSMD7, PSME3, RPS27A, RUNX2, SKP1, SKP2, SMURF1, STAT1, STUB1, TWIST1, UBB, UBC, PSMB4
R-HSA-2028269	Signaling by Hippo	3.10975	9.92756e-05	13	AMOT, AMOTL2, CASP3, DVL2, LATS1, LATS2, SAV1, STK3, STK4, TJP1, YAP1, YWHAB, YWHAE
R-HSA-442729	CREB phosphorylation through the activation of CaMKII	3.10975	9.92756e-05	13	CALM1, CALM2, CALM3, CAMK2A, CAMK2D, CAMK2G, CREB1, DLG1, GRIN1, GRIN2B, GRIN2D, NEFL, DLG2
R-HSA-167044	Signalling to RAS	3.10975	9.92756e-05	13	HRAS, GRB2, KRAS, MAPK11, MAPK14, NRAS, NTRK1, RALGDS, SHC1, SHC2, SHC3, SOS1, SRC
R-HSA-3928665	EPH-ephrin mediated repulsion of cells	2.2514	0.000105064	24	EPHB1, ACTB, ACTG1, AP2B1, CLTA, CLTCL1, EFNA1, EFNA5, EFNB1, EFNB2, EPHA2, EPHA3, EPHB6, FYN, LYN, PSEN1, PSEN2, RAC1, SRC, TIAM1, VAV2, VAV3, YES1, NCSTN
R-HSA-186712	Regulation of beta-cell development	2.39211	0.000105064	21	AKT1, AKT2, CREBBP, EP300, FOXO1, HNF1A, HNF4A, HNF4G, INS, KAT2A, KAT2B, MAML1, NOTCH1, NR5A2, PAX6, RBPJ, SNW1, AKT3, FOXA3, PKLR, SLC2A2
R-HSA-8876493	InlA-mediated entry of Listeria monocytogenes into host cells	4.25264	0.000105064	8	CTNNB1, CBLL1, CDH1, CTNND1, RPS27A, SRC, UBB, UBC
R-HSA-2179392	EGFR Transactivation by Gastrin	4.25264	0.000105064	8	EGFR, HRAS, GRB2, HBEGF, KRAS, NRAS, PRKCA, SOS1
R-HSA-2428933	SHC-related events triggered by IGF1R	4.25264	0.000105064	8	HRAS, GRB2, IGF1R, KRAS, NRAS, SHC1, SOS1, IGF2
R-HSA-9026519	Activated NTRK2 signals through RAS	4.25264	0.000105064	8	HRAS, BDNF, GRB2, KRAS, NRAS, NTRK2, SHC1, SOS1
R-HSA-8948747	Regulation of PTEN localization	4.25264	0.000105064	8	PTEN, NEDD4, PML, RPS27A, UBB, UBC, USP7, XIAP
R-HSA-8985947	Interleukin-9 signaling	4.25264	0.000105064	8	JAK1, IL2RG, IL9R, JAK3, STAT1, STAT3, STAT5A, STAT5B
R-HSA-9020591	Interleukin-12 signaling	2.29244	0.000105287	23	JAK1, AIP, ANXA2, CDC42, CFL1, FOXO3, HNRNPA2B1, HSPA9, JAK2, LMNB1, MIF, MSN, P4HB, PITPNA, PPIA, RAP1B, RPLP0, SERPINB2, SNRPA1, STAT4, TCP1, TYK2, GSTA2
R-HSA-68877	Mitotic Prometaphase	1.59474	0.000107006	66	BIRC5, AURKB, BUB1, BUB3, CCNB1, CDC20, CDCA8, CDK1, CENPA, CENPC, CEP63, CEP70, CLIP1, CSNK1D, CSNK2A1, CSNK2A2, CSNK2B, DCTN2, DYNC1H1, DYNLL1, HSP90AA1, INCENP, ITGB3BP, MAD2L1, MAPRE1, NDC80, NDE1, NEK2, PLK1, PPP1CC, PPP2CA, PPP2CB, PPP2R1A, PPP2R5A, PPP2R5B, PPP2R5C, PPP2R5D, PPP2R5E, PRKACA, RAD21, RANBP2, RANGAP1, RCC2, RPS27, SEC13, SMC1A, SMC2, SMC3, SMC4, STAG2, TAOK1, TUBA1A, TUBA1B, …
R-HSA-8875555	MET activates RAP1 and RAC1	3.91437	0.000107006	9	MET, CRK, GAB1, GRB2, HGF, RAC1, RAP1B, RAPGEF1, CRKL
R-HSA-9027276	Erythropoietin activates Phosphoinositide-3-kinase (PI3K)	3.91437	0.000107006	9	IRS2, PIK3CA, GAB1, JAK2, LYN, PIK3CD, PIK3CG, PIK3R1, PIK3R5
R-HSA-2586552	Signaling by Leptin	3.91437	0.000107006	9	IRS2, IRS1, JAK2, PTPN11, SH2B1, SOCS3, STAT3, STAT5A, STAT5B
R-HSA-1059683	Interleukin-6 signaling	3.91437	0.000107006	9	JAK1, CBL, IL6ST, JAK2, PTPN11, SOCS3, STAT1, STAT3, TYK2
R-HSA-5685942	HDR through Homologous Recombination (HRR)	2.07078	0.000111468	29	BRIP1, MRE11, ATM, ATR, BARD1, BLM, BRCA1, BRCA2, CHEK1, KAT5, MUS81, NBN, PALB2, PCNA, RAD50, RAD51, RAD9A, RBBP8, RFC3, RFC4, RFC5, RPA1, RPS27A, TOPBP1, UBB, UBC, WRN, XRCC3, POLD1
R-HSA-1169091	Activation of NF-kappaB in B cells	2.07078	0.000111468	29	BTRC, CHUK, CUL1, FBXW11, IKBKB, IKBKG, MAP3K7, NFKB1, NFKBIA, PRKCB, PSMA7, PSMB1, PSMB3, PSMC3, PSMC5, PSMD1, PSMD10, PSMD11, PSMD3, PSMD4, PSMD7, PSME3, REL, RELA, RPS27A, SKP1, UBB, UBC, PSMB4
R-HSA-381119	Unfolded Protein Response (UPR)	1.87423	0.000111468	38	ARFGAP1, ATF3, ATF4, CALR, CREB3, CTDSP2, CXXC1, DCP2, DDIT3, EIF2S1, EXOSC1, EXOSC2, EXOSC4, EXOSC5, EXOSC7, EXOSC8, GFPT1, GSK3A, HDGF, HSP90B1, LMNA, NFYA, NFYB, PLA2G4B, PPP2R5B, SEC61A1, SEC61B, SHC1, SYVN1, TLN1, TPP1, WIPI1, XBP1, ZBTB17, DCTN1, EDEM1, EXOSC3, NFYC
[truncated: 371 more rows]

## Sheet: Supplementary Data File 6
Supplementary Data File 6. Cancers with associated prognostic genes showing significant enrichment in the MPM interactome
Cancer type	P-value of enrichment	Odds ratio of enrichment
Liver cancer (unfavourable prognosis)	1.35e-25	1.43
[truncated: 7 more rows]

## Sheet: Supplementary Data File 7
Supplementary Data File 7. Disease with associated genes showing significant enrichment in the MPeM interactome
[truncated: 6 more rows]

[truncated: 5 more sheets: Supplementary Data File 8, Supplementary Data File 9, Supplementary Data File 10, Supplementary Data File 11, Supplementary Data File 12]
